# Supplementary material for: RNA-seq of macrophages of amoeboid or mesenchymal migratory phenotype due to specific structure of environment
Source: Sci Data. 2018 Oct 2;5:180198. doi: 10.1038/sdata.2018.198 (PMC6167950; doi:10.1038/sdata.2018.198)
Supplement: Supplementary file 1 [file sdata2018198-isa1.zip]

Archive with 3 entries (3 files):
- i_Investigation.txt
- s_Brabek_study.txt
- a_Brabek_assay.txt
