# Supplementary material for: RNA-seq of macrophages of amoeboid or mesenchymal migratory phenotype due to specific structure of environment
Source: Sci Data. 2018 Oct 2;5:180198. doi: 10.1038/sdata.2018.198 (PMC6167950; doi:10.1038/sdata.2018.198)
Supplement: Supplementary file 1 [file sdata2018198-isa1.zip › i_Investigation.txt]

# Investigation File generated for Scientific Data with Investigation File Authoring Tool version 0.1.0 on 08/08/2018 - This metadata file is CC0
ONTOLOGY SOURCE REFERENCE
Term Source Name	NCBITAXON	UO	PATO	BTO	OBI	NCIT	UBERON	ERO	EFO	MS
Term Source File	http://data.bioontology.org/ontologies/NCBITAXON	http://data.bioontology.org/ontologies/UO	http://data.bioontology.org/ontologies/PATO	http://data.bioontology.org/ontologies/BTO	http://data.bioontology.org/ontologies/OBI	http://data.bioontology.org/ontologies/NCIT	http://data.bioontology.org/ontologies/UBERON	http://data.bioontology.org/ontologies/ERO	http://data.bioontology.org/ontologies/EFO	http://data.bioontology.org/ontologies/MS
Term Source Version	2016AB	unknown	unknown	unknown	2014-08-18	17.06d	releases/2014-06-15	2013-08-02	2.98	4.0.1
Term Source Description	National Center for Biotechnology Information (NCBI) Organismal Classification	Units of Measurement Ontology	Phenotypic Quality Ontology	BRENDA Tissue and Enzyme Source Ontology	Ontology for Biomedical Investigations	National Cancer Institute Thesaurus	Uber Anatomy Ontology	Eagle-I Research Resource Ontology	Experimental Factor Ontology	Mass Spectrometry Ontology
INVESTIGATION
Investigation Identifier
Investigation Title
Investigation Description
Investigation Submission Date
Investigation Public Release Date
INVESTIGATION PUBLICATIONS
Investigation PubMed ID
Investigation Publication DOI
Investigation Publication Author List
Investigation Publication Title
Investigation Publication Status
Investigation Publication Status Term Accession Number
Investigation Publication Status Term Source REF
INVESTIGATION CONTACTS
Investigation Person Last Name
Investigation Person Mid Initials
Investigation Person First Name
Investigation Person Address
Investigation Person Phone
Investigation Person Fax
Investigation Person Email
Investigation Person Affiliation
Investigation Person Roles
Investigation Person Roles Term Accession Number
Investigation Person Roles Term Source REF
STUDY
Study Identifier	10.1038/sdata.2018.198
Study Title	RNA-seq of macrophages of amoeboid or mesenchymal migratory phenotype due to specific structure of environment
Study Submission Date	12/04/2018
Study Public Release Date	02/10/2018
Study Description	http://www.nature.com/articles/sdata2018198#abstract
Study File Name	s_Brabek_study.txt
Comment[Subject Keywords]	//;//
Comment[Manuscript Licence]	CC BY-4.0
Comment[Experimental Metadata Licence]	CC0
Comment[Supplementary Information File Name]		Supplementary Information	Supplementary Table 1
Comment[Supplementary Information File Type]	x-zip-compressed	pdf	vnd.ms-excel
Comment[Supplementary Information File URL]	http://www.nature.com/articles/sdata2018198#supplementary-information	http://www.nature.com/articles/sdata2018198#supplementary-information	http://www.nature.com/articles/sdata2018198#supplementary-information
Comment[Data Repository]	figshare;ArrayExpress
Comment[Data Record Accession]	10.6084/m9.figshare.c.4140770;E-MTAB-6643
Comment[Data Record URI]	https://doi.org/10.6084/m9.figshare.c.4140770;http://identifiers.org/arrayexpress:E-MTAB-6643
STUDY DESIGN DESCRIPTORS
Study Design Type	factorial design	transcription profiling design
Study Design Type Term Accession Number	OBI:0500014	OBI:0001430
Study Design Type Term Source REF	OBI	OBI
STUDY PUBLICATIONS
Study PubMed ID
Study Publication DOI
Study Publication Author List
Study Publication Title
Study Publication Status
Study Publication Status Term Accession Number
Study Publication Status Term Source REF
STUDY FACTORS
Study Factor Name	cell donor	collagen concentration
Study Factor Type	Blood Donor	collagen-containing extracellular matrix
Study Factor Type Term Accession Number	NCIT:C132448	GO:0062023
Study Factor Type Term Source REF	NCIT	UBERON
STUDY ASSAYS
Study Assay Measurement Type	transcription profiling assay
Study Assay Measurement Type Term Accession Number	OBI:0000424
Study Assay Measurement Type Term Source REF	ERO
Study Assay Technology Type	RNA sequencing
Study Assay Technology Type Term Accession Number	ERO:0001658
Study Assay Technology Type Term Source REF	ERO
Study Assay Technology Platform	instrument; manufacturer
Study Assay File Name	a_Brabek_assay.txt
STUDY PROTOCOLS
Study Protocol Name	Differentiation and M2 polarization of primary human macrophages	Three-dimensional cell culture and RNA isolation	Analysis of cell morphology in 3D collagen	RNA sequencing and data processing
Study Protocol Type	sample collection protocol	sample preparation	growth protocol	RNA sequencing
Study Protocol Type Term Accession Number	http://www.ebi.ac.uk/efo/EFO_0005518	MS:1000831	http://www.ebi.ac.uk/efo/EFO_0003789	ERO:0001658
Study Protocol Type Term Source REF	EFO	MS	EFO	ERO
Study Protocol Description				
Study Protocol URI	""	""	""	""
Study Protocol Version				
Study Protocol Parameters Name	""	""	""	instrument; manufacturer
Study Protocol Parameters Name Term Accession Number	""	""	""	""
Study Protocol Parameters Name Term Source REF	""	""	""	""
Study Protocol Components Name	""	""	""	""
Study Protocol Components Type	""	""	""	""
Study Protocol Components Type Term Accession Number	""	""	""	""
Study Protocol Components Type Term Source REF	""	""	""	""
STUDY CONTACTS
Study Person Last Name	Čermák	Gandalovičová	Merta	Fučíková	Špíšek	Rösel	Brábek
Study Person First Name	Vladimír	Aneta	Ladislav	Jitka	Radek	Daniel	Jan
Study Person Mid Initials							
Study Person Email	""	""	""	""	""	""	jan.brabek@natur.cuni.cz
Study Person Phone							
Study Person Fax							
Study Person Address							
Study Person Affiliation	Department of Cell Biology, Charles University, Viničná 7, Prague, Czech Republic	Department of Cell Biology, Charles University, Viničná 7, Prague, Czech Republic	Department of Cell Biology, Charles University, Viničná 7, Prague, Czech Republic	Department of Immunology, Charles University, 2nd Faculty of Medicine and University hospital Motol, Prague, Czech Republic	Department of Immunology, Charles University, 2nd Faculty of Medicine and University hospital Motol, Prague, Czech Republic	Department of Cell Biology, Charles University, Viničná 7, Prague, Czech Republic	Department of Cell Biology, Charles University, Viničná 7, Prague, Czech Republic
Study Person Roles							
Study Person Roles Term Accession Number							
Study Person Roles Term Source REF							
Comment[Study Person ORCID]			0000-0002-5268-0883				
Comment[Funder]							
Comment[FundRef ID]							
Comment[Funder Term Source REF]							
Comment[Grant Identifier]							
