# Supplementary material for: RNA-seq of macrophages of amoeboid or mesenchymal migratory phenotype due to specific structure of environment
Source: Sci Data. 2018 Oct 2;5:180198. doi: 10.1038/sdata.2018.198 (PMC6167950; doi:10.1038/sdata.2018.198)
Supplement: Supplementary file 1 [file sdata2018198-isa1.zip › s_Brabek_study.txt]

Source Name	Characteristics[sex]	Term Source REF	Term Accession Number	Characteristics[organism]	Term Source REF	Term Accession Number	Characteristics[organism part]	Term Source REF	Term Accession Number	Characteristics[developmental stage]	Term Source REF	Term Accession Number	Characteristics[age range]	Unit	Term Source REF	Term Accession Number	Protocol REF	Sample Name	Factor Value[cell donor]	Factor Value[collagen concentration]
Healthy donor	male	PATO	PATO:0000384	Homo sapiens	NCBITAXON	NCBITaxon:9606	macrophage	BTO	BTO:0000801	adult organism	UBERON	UBERON:0007023	25-40	year	UO	UO:0000036	Differentiation and M2 polarization of primary human macrophages	Donor A sample	Donor A	high; low
Healthy donor	female	PATO	PATO:0000383	Homo sapiens	NCBITAXON	NCBITaxon:9606	macrophage	BTO	BTO:0000801	adult organism	UBERON	UBERON:0007023	25-40	year	UO	UO:0000036	Differentiation and M2 polarization of primary human macrophages	Donor B sample	Donor B	high; low
Healthy donor	male	PATO	PATO:0000384	Homo sapiens	NCBITAXON	NCBITaxon:9606	macrophage	BTO	BTO:0000801	adult organism	UBERON	UBERON:0007023	25-40	year	UO	UO:0000036	Differentiation and M2 polarization of primary human macrophages	Donor C sample	Donor C	high; low
