# Supplementary material for: RNA-seq of macrophages of amoeboid or mesenchymal migratory phenotype due to specific structure of environment
Source: Sci Data. 2018 Oct 2;5:180198. doi: 10.1038/sdata.2018.198 (PMC6167950; doi:10.1038/sdata.2018.198)
Supplement: Supplementary file 1 [file sdata2018198-isa1.zip › a_Brabek_assay.txt]

Sample Name	Protocol REF	Protocol REF	Protocol REF	Parameter Value[instrument]	Parameter Value[manufacturer]	Assay Name	Raw Data File	Comment[Data Repository]	Comment[Data Record Accession]	Comment[Data Record URI]	Factor Value[collagen concentration]
Donor A sample	Three-dimensional cell culture and RNA isolation	Analysis of cell morphology in 3D collagen	RNA sequencing and data processing	HiSeq 2500	Illumina	ERR2495137	ERX2514490	ArrayExpress	E-MTAB-6643	http://identifiers.org/arrayexpress:E-MTAB-6643	high - 4.8 milligram per milliliter
Donor B sample	Three-dimensional cell culture and RNA isolation	Analysis of cell morphology in 3D collagen	RNA sequencing and data processing	HiSeq 2500	Illumina	ERR2495138	ERX2514491	ArrayExpress	E-MTAB-6643	http://identifiers.org/arrayexpress:E-MTAB-6643	high - 4.8 milligram per milliliter
Donor C sample	Three-dimensional cell culture and RNA isolation	Analysis of cell morphology in 3D collagen	RNA sequencing and data processing	HiSeq 2500	Illumina	ERR2495139	ERX2514492	ArrayExpress	E-MTAB-6643	http://identifiers.org/arrayexpress:E-MTAB-6643	high - 4.8 milligram per milliliter
Donor A sample	Three-dimensional cell culture and RNA isolation	Analysis of cell morphology in 3D collagen	RNA sequencing and data processing	HiSeq 2500	Illumina	ERR2495140	ERX2514493	ArrayExpress	E-MTAB-6643	http://identifiers.org/arrayexpress:E-MTAB-6643	low - 1.7 milligram per milliliter
Donor B sample	Three-dimensional cell culture and RNA isolation	Analysis of cell morphology in 3D collagen	RNA sequencing and data processing	HiSeq 2500	Illumina	ERR2495141	ERX2514494	ArrayExpress	E-MTAB-6643	http://identifiers.org/arrayexpress:E-MTAB-6643	low - 1.7 milligram per milliliter
Donor C sample	Three-dimensional cell culture and RNA isolation	Analysis of cell morphology in 3D collagen	RNA sequencing and data processing	HiSeq 2500	Illumina	ERR2495142	ERX2514495	ArrayExpress	E-MTAB-6643	http://identifiers.org/arrayexpress:E-MTAB-6643	low - 1.7 milligram per milliliter
