# Supplementary material for: RNA-seq of macrophages of amoeboid or mesenchymal migratory phenotype due to specific structure of environment
Source: Sci Data. 2018 Oct 2;5:180198. doi: 10.1038/sdata.2018.198 (PMC6167950; doi:10.1038/sdata.2018.198)
Supplement: Supplementary Table 1 [file sdata2018198-s3.xls]

## Sheet: Sheet1
geneID	symbol	geneName	log2FoldChange	lfcSE	stat	pvalue	padj	baseMean
ENSG00000106178	CCL24	C-C motif chemokine ligand 24	3.58909	0.751853	4.77367	1.80902e-06	7.49994e-05	22.352
ENSG00000259354	NA	NA	3.47817	1.36237	2.55302	0.0106794	0.0690907	52.707
ENSG00000274383	NA	NA	3.09843	0.667456	4.64214	3.44811e-06	0.000128506	21.7761
ENSG00000118113	MMP8	matrix metallopeptidase 8	2.6538	0.678944	3.90871	9.27884e-05	0.00191212	290.07
ENSG00000179362	NA	NA	2.52978	0.633332	3.99439	6.48613e-05	0.00141573	29.2095
ENSG00000223949	ROR1-AS1	ROR1 antisense RNA 1	2.21878	0.651926	3.40343	0.000665453	0.00900096	22.9928
ENSG00000239247	NA	NA	2.08191	0.586461	3.54995	0.000385307	0.00592679	22.4534
ENSG00000224596	ZMIZ1-AS1	ZMIZ1 antisense RNA 1	2.03526	0.568982	3.57702	0.000347539	0.0054475	347.349
ENSG00000262380	NA	NA	2.02992	0.548038	3.70399	0.000212237	0.00360931	25.6753
ENSG00000134668	SPOCD1	SPOC domain containing 1	1.99695	0.355071	5.62409	1.86493e-08	1.52826e-06	77.5848
ENSG00000115648	MLPH	melanophilin	1.98069	0.350086	5.65773	1.53389e-08	1.29485e-06	66.9295
ENSG00000110436	SLC1A2	solute carrier family 1 member 2	1.82501	0.363351	5.02272	5.09436e-07	2.56789e-05	65.3315
ENSG00000274422	NA	NA	1.81866	0.226512	8.02895	9.83127e-16	5.98981e-13	318.713
ENSG00000244242	IFITM10	interferon induced transmembrane protein 10	1.81237	0.313597	5.77928	7.5021e-09	6.78238e-07	78.2066
ENSG00000114270	COL7A1	collagen type VII alpha 1 chain	1.80484	0.400388	4.50773	6.55243e-06	0.000219139	57.1532
ENSG00000279474	NA	NA	1.75101	0.470584	3.72093	0.00019849	0.00341972	34.4139
ENSG00000168685	IL7R	interleukin 7 receptor	1.74621	0.568014	3.07425	0.00211035	0.0215542	280.1
ENSG00000197993	KEL	Kell blood group, metallo-endopeptidase	1.74469	0.548596	3.18027	0.00147136	0.0164551	24.5232
ENSG00000266097	MIR5192	microRNA 5192	1.72596	0.578274	2.98467	0.00283886	0.0267885	22.4668
ENSG00000198203	SULT1C2	sulfotransferase family 1C member 2	1.72427	0.369604	4.66519	3.08327e-06	0.000117727	58.8874
ENSG00000265206	NA	NA	1.72302	0.27256	6.3216	2.58867e-10	3.77864e-08	112.353
ENSG00000103034	NDRG4	NDRG family member 4	1.63401	0.530372	3.08088	0.00206389	0.0212033	30.4907
ENSG00000050820	BCAR1	BCAR1, Cas family scaffolding protein	1.62939	0.315139	5.17039	2.33608e-07	1.33614e-05	110.18
ENSG00000053747	LAMA3	laminin subunit alpha 3	1.6136	0.371492	4.34356	1.40195e-05	0.000411857	51.1659
ENSG00000196611	MMP1	matrix metallopeptidase 1	1.61328	0.411926	3.91644	8.98675e-05	0.00186289	77.4141
ENSG00000165929	TC2N	tandem C2 domains, nuclear	1.60556	0.523068	3.0695	0.00214416	0.0217884	28.3893
ENSG00000102755	FLT1	fms related tyrosine kinase 1	1.60546	0.301597	5.32318	1.01967e-07	6.64587e-06	156.203
ENSG00000198467	TPM2	tropomyosin 2	1.58524	0.275505	5.75395	8.71818e-09	7.81702e-07	197.337
ENSG00000174945	AMZ1	archaelysin family metallopeptidase 1	1.5843	0.362916	4.36547	1.26852e-05	0.000379015	69.0901
ENSG00000154240	CEP112	centrosomal protein 112	1.58372	0.473574	3.34419	0.000825229	0.010551	30.638
ENSG00000143320	CRABP2	cellular retinoic acid binding protein 2	1.54901	0.23824	6.50189	7.93174e-11	1.33913e-08	154.571
ENSG00000074410	CA12	carbonic anhydrase 12	1.54585	0.570037	2.71185	0.00669085	0.0495817	33.5277
ENSG00000235613	NA	NA	1.53866	0.322045	4.77777	1.77253e-06	7.41449e-05	76.8103
ENSG00000272219	NA	NA	1.53541	0.339311	4.52507	6.03751e-06	0.000205432	65.1187
ENSG00000260971	NA	NA	1.51914	0.469091	3.23847	0.00120172	0.0139555	32.3774
ENSG00000164929	BAALC	BAALC, MAP3K1 and KLF4 binding	1.5081	0.504299	2.99048	0.00278537	0.026444	29.5441
ENSG00000161405	IKZF3	IKAROS family zinc finger 3	1.49506	0.576609	2.59285	0.00951853	0.0632654	26.4227
ENSG00000229833	PET100	PET100 homolog	1.48245	0.548116	2.70463	0.00683813	0.0503916	21.9857
ENSG00000143847	PPFIA4	PTPRF interacting protein alpha 4	1.48238	0.29226	5.07212	3.93412e-07	2.06475e-05	205.628
ENSG00000132849	PATJ	PATJ, crumbs cell polarity complex component	1.46853	0.506838	2.89743	0.00376228	0.0329505	27.4923
ENSG00000234709	NA	NA	1.46677	0.318187	4.60977	4.03123e-06	0.000145968	76.3062
ENSG00000253430	NA	NA	1.46104	0.537567	2.71788	0.0065702	0.0488504	25.751
ENSG00000167992	VWCE	von Willebrand factor C and EGF domains	1.45727	0.48527	3.00301	0.00267324	0.0255526	43.8089
ENSG00000259600	NA	NA	1.45531	0.545328	2.66869	0.0076148	0.0544328	25.2906
ENSG00000157551	KCNJ15	potassium voltage-gated channel subfamily J member 15	1.4515	0.476032	3.04916	0.00229482	0.0228877	39.4346
ENSG00000102962	CCL22	C-C motif chemokine ligand 22	1.44203	0.275493	5.23438	1.65537e-07	1.00855e-05	101.398
ENSG00000088387	DOCK9	dedicator of cytokinesis 9	1.4366	0.493826	2.90913	0.00362436	0.0321444	27.3413
ENSG00000173212	MAB21L3	mab-21 like 3	1.41482	0.557162	2.53933	0.0111065	0.0711636	21.4387
ENSG00000184730	APOBR	apolipoprotein B receptor	1.40066	0.154689	9.05467	1.36987e-19	1.9196e-16	1132.93
ENSG00000135253	KCP	kielin/chordin-like protein	1.3977	0.230762	6.05688	1.38789e-09	1.56842e-07	152.645
ENSG00000196159	FAT4	FAT atypical cadherin 4	1.39715	0.554157	2.52123	0.0116947	0.0740044	22.0409
ENSG00000242048	LOC644090	uncharacterized LOC644090	1.39549	0.50325	2.77296	0.00555488	0.0437061	35.6322
ENSG00000104881	PPP1R13L	protein phosphatase 1 regulatory subunit 13 like	1.38946	0.507167	2.73964	0.00615059	0.0468026	31.6756
ENSG00000102878	HSF4	heat shock transcription factor 4	1.38902	0.341698	4.06506	4.80211e-05	0.00109596	64.1472
ENSG00000255182	NA	NA	1.3865	0.463717	2.98997	0.00279004	0.0264526	32.3609
ENSG00000142621	FHAD1	forkhead associated phosphopeptide binding domain 1	1.37892	0.189273	7.28536	3.20815e-13	9.77299e-11	543.339
ENSG00000134539	KLRD1	killer cell lectin like receptor D1	1.37178	0.554739	2.47284	0.0134046	0.0803072	25.8498
ENSG00000160460	SPTBN4	spectrin beta, non-erythrocytic 4	1.36713	0.557588	2.45187	0.0142116	0.083811	24.3333
ENSG00000236969	NA	NA	1.36511	0.525384	2.59832	0.00936823	0.0625725	25.1383
ENSG00000096696	DSP	desmoplakin	1.35627	0.428223	3.16721	0.00153911	0.01709	41.5929
ENSG00000276805	NA	NA	1.34733	0.375184	3.59111	0.000329277	0.00520786	69.7056
ENSG00000180509	KCNE1	potassium voltage-gated channel subfamily E regulatory subunit 1	1.3468	0.358625	3.75545	0.000173029	0.00308088	56.426
ENSG00000196739	COL27A1	collagen type XXVII alpha 1 chain	1.34092	0.459997	2.91505	0.0035563	0.0317013	44.3955
ENSG00000181885	CLDN7	claudin 7	1.32772	0.445116	2.98286	0.00285565	0.0268303	36.0377
ENSG00000135094	SDS	serine dehydratase	1.31714	0.490165	2.68713	0.0072069	0.0523568	30.0697
ENSG00000151704	KCNJ1	potassium voltage-gated channel subfamily J member 1	1.31577	0.449451	2.92749	0.00341705	0.0307732	41.6421
ENSG00000197599	CCDC154	coiled-coil domain containing 154	1.31009	0.347274	3.77249	0.000161627	0.00292619	64.0675
ENSG00000154358	OBSCN	obscurin, cytoskeletal calmodulin and titin-interacting RhoGEF	1.30906	0.213035	6.14482	8.00545e-10	9.99529e-08	458.334
ENSG00000116883	NA	NA	1.30422	0.33705	3.86952	0.000109048	0.00216479	72.4719
ENSG00000259379	NA	NA	1.29974	0.468882	2.77199	0.00557147	0.043812	43.1693
ENSG00000111886	GABRR2	gamma-aminobutyric acid type A receptor rho2 subunit	1.28457	0.543016	2.36563	0.0179996	0.0991856	23.6541
ENSG00000283199	LOC100507747	uncharacterized LOC100507747	1.27757	0.313467	4.07561	4.58933e-05	0.00105563	73.1759
ENSG00000125735	TNFSF14	TNF superfamily member 14	1.2723	0.291646	4.36249	1.28593e-05	0.000382585	124.16
ENSG00000138356	AOX1	aldehyde oxidase 1	1.26153	0.377524	3.34158	0.000833028	0.0106313	72.0995
ENSG00000184828	ZBTB7C	zinc finger and BTB domain containing 7C	1.25786	0.349375	3.60032	0.000317822	0.00503806	93.6729
ENSG00000230479	NA	NA	1.24685	0.366899	3.39836	0.000677906	0.00912535	70.8702
ENSG00000184371	CSF1	colony stimulating factor 1	1.24675	0.28501	4.37441	1.21762e-05	0.000367306	130.384
ENSG00000258111	NA	NA	1.24571	0.50744	2.45489	0.0140928	0.0833961	28.702
ENSG00000216316	NA	NA	1.24547	0.488688	2.54861	0.0108154	0.0697775	33.8902
ENSG00000226824	NA	NA	1.24384	0.211936	5.86894	4.38602e-09	4.18104e-07	191.389
ENSG00000174483	BBS1	Bardet-Biedl syndrome 1	1.24086	0.446544	2.77882	0.00545576	0.0430935	38.6112
ENSG00000049089	COL9A2	collagen type IX alpha 2 chain	1.23865	0.407603	3.03886	0.00237472	0.0233851	41.3218
ENSG00000250067	YJEFN3	YjeF N-terminal domain containing 3	1.23718	0.321082	3.85315	0.000116606	0.00227649	83.5336
ENSG00000284685	NA	NA	1.23659	0.314118	3.9367	8.261e-05	0.00173649	73.1836
ENSG00000256361	NA	NA	1.23219	0.520007	2.36956	0.0178091	0.0984213	23.9471
ENSG00000228107	NA	NA	1.23023	0.334105	3.68217	0.000231257	0.00388096	71.3086
ENSG00000250644	NA	NA	1.23016	0.320005	3.84418	0.000120954	0.00233784	69.1915
ENSG00000039560	RAI14	retinoic acid induced 14	1.2275	0.430343	2.85238	0.00433934	0.0366674	641.825
ENSG00000175820	CCDC168	coiled-coil domain containing 168	1.22727	0.513252	2.39118	0.0167945	0.094677	24.7142
ENSG00000233006	MIR3936HG	MIR3936 host gene	1.22225	0.455033	2.68608	0.00722957	0.052434	31.7892
ENSG00000243440	LOC388813	uncharacterized protein ENSP00000383407-like	1.21275	0.466633	2.59893	0.00935148	0.0624904	35.6792
ENSG00000233040	NA	NA	1.20992	0.309721	3.90648	9.36485e-05	0.00191897	90.6679
ENSG00000214193	SH3D21	SH3 domain containing 21	1.19693	0.181284	6.60248	4.04344e-11	7.18865e-09	381.915
ENSG00000079337	RAPGEF3	Rap guanine nucleotide exchange factor 3	1.19439	0.426955	2.79746	0.00515054	0.0413608	40.2428
ENSG00000259671	NA	NA	1.19253	0.44761	2.66421	0.00771692	0.0548458	35.0764
ENSG00000259891	NA	NA	1.18322	0.499853	2.36714	0.0179262	0.0989366	28.3131
ENSG00000166963	MAP1A	microtubule associated protein 1A	1.18178	0.261168	4.52499	6.03997e-06	0.000205432	115.24
ENSG00000213703	NA	NA	1.17973	0.497678	2.37048	0.0177652	0.0983188	26.62
ENSG00000181045	SLC26A11	solute carrier family 26 member 11	1.17598	0.179995	6.53339	6.42971e-11	1.11234e-08	305.383
ENSG00000160145	KALRN	kalirin RhoGEF kinase	1.17373	0.357021	3.28755	0.00101062	0.0123146	61.6252
ENSG00000213197	NA	NA	1.17226	0.189049	6.20082	5.61688e-10	7.60386e-08	312.003
ENSG00000117525	F3	coagulation factor III, tissue factor	1.16655	0.308791	3.77781	0.000158213	0.00287927	116.029
ENSG00000259205	NA	NA	1.16644	0.425292	2.74268	0.00609406	0.0465627	37.2837
ENSG00000197506	SLC28A3	solute carrier family 28 member 3	1.16364	0.220248	5.2833	1.2688e-07	8.1186e-06	315.701
ENSG00000177943	MAMDC4	MAM domain containing 4	1.16227	0.405647	2.86521	0.0041673	0.0354993	42.1083
ENSG00000197114	ZGPAT	zinc finger CCCH-type and G-patch domain containing	1.16208	0.355813	3.26598	0.00109088	0.0129746	58.5327
ENSG00000258904	NA	NA	1.1584	0.4378	2.64596	0.00814589	0.0571313	35.6252
ENSG00000113739	STC2	stanniocalcin 2	1.15451	0.448294	2.57535	0.0100139	0.0656397	36.6949
ENSG00000135318	NT5E	5'-nucleotidase ecto	1.14901	0.380305	3.02127	0.00251714	0.0243933	55.7694
ENSG00000228049	NA	NA	1.14041	0.346395	3.29221	0.000994032	0.0121654	64.7023
ENSG00000180953	ST20	suppressor of tumorigenicity 20	1.1388	0.470384	2.42101	0.0154773	0.0892158	34.2134
ENSG00000176945	MUC20	mucin 20, cell surface associated	1.13636	0.293544	3.87118	0.000108309	0.00215587	90.9387
ENSG00000241319	NA	NA	1.13449	0.454675	2.49517	0.0125896	0.0772411	34.0855
ENSG00000216490	IFI30	IFI30, lysosomal thiol reductase	1.12906	0.296044	3.81384	0.000136826	0.00255986	86.7053
ENSG00000175003	SLC22A1	solute carrier family 22 member 1	1.12681	0.251727	4.47632	7.59408e-06	0.000248946	122.261
ENSG00000239857	GET4	golgi to ER traffic protein 4	1.12565	0.474698	2.3713	0.0177258	0.0981394	31.2062
ENSG00000143127	ITGA10	integrin subunit alpha 10	1.11887	0.42047	2.66098	0.00779126	0.0552203	37.873
ENSG00000279744	NA	NA	1.11713	0.374407	2.98373	0.00284759	0.0268168	56.222
ENSG00000102349	KLF8	Kruppel like factor 8	1.11687	0.35889	3.112	0.00185824	0.0196081	89.1535
ENSG00000244560	LOC155060	AI894139 pseudogene	1.11683	0.419811	2.66032	0.00780656	0.0552215	41.4232
ENSG00000100918	REC8	REC8 meiotic recombination protein	1.11181	0.326549	3.40474	0.000662278	0.00896667	65.6075
ENSG00000122877	EGR2	early growth response 2	1.10881	0.227011	4.88438	1.03757e-06	4.63041e-05	192.547
ENSG00000176155	CCDC57	coiled-coil domain containing 57	1.1065	0.161649	6.84508	7.64351e-12	1.64782e-09	532.665
ENSG00000109063	MYH3	myosin heavy chain 3	1.09924	0.239951	4.58109	4.62564e-06	0.000163272	134.931
ENSG00000206561	COLQ	collagen like tail subunit of asymmetric acetylcholinesterase	1.09862	0.301504	3.64379	0.00026865	0.00438253	124.591
ENSG00000226091	LINC00937	long intergenic non-protein coding RNA 937	1.09775	0.359479	3.05372	0.00226025	0.0226073	66.083
ENSG00000118898	PPL	periplakin	1.09539	0.417533	2.62347	0.0087038	0.0595715	45.8181
ENSG00000236017	NA	NA	1.08918	0.208436	5.22549	1.73691e-07	1.04461e-05	202.374
ENSG00000254454	NA	NA	1.08813	0.458204	2.37476	0.0175603	0.0976389	31.1697
ENSG00000214067	NA	NA	1.08461	0.359676	3.01553	0.00256528	0.0247741	54.6299
ENSG00000120217	CD274	CD274 molecule	1.08456	0.430127	2.52148	0.0116862	0.0739985	62.3843
ENSG00000236700	NA	NA	1.08378	0.369698	2.93152	0.00337305	0.0304749	59.634
ENSG00000228808	NA	NA	1.083	0.289699	3.73836	0.000185223	0.00325663	89.8916
ENSG00000205517	RGL3	ral guanine nucleotide dissociation stimulator like 3	1.08197	0.346835	3.11955	0.00181125	0.0192135	59.7086
ENSG00000166923	GREM1	gremlin 1, DAN family BMP antagonist	1.08186	0.246888	4.38199	1.17598e-05	0.000358241	286.905
ENSG00000257169	NA	NA	1.07977	0.360396	2.99606	0.00273491	0.0260532	56.4913
ENSG00000182310	SPACA6	sperm acrosome associated 6	1.07709	0.252193	4.27088	1.94699e-05	0.000526703	139.98
ENSG00000137877	SPTBN5	spectrin beta, non-erythrocytic 5	1.07614	0.192592	5.58768	2.30128e-08	1.77186e-06	276.763
ENSG00000254505	CHMP4A	charged multivesicular body protein 4A	1.0707	0.390933	2.73883	0.00616582	0.0468048	43.6742
ENSG00000253307	NA	NA	1.06781	0.374278	2.85299	0.00433101	0.0366674	62.5211
ENSG00000256325	NA	NA	1.06287	0.320969	3.31143	0.000928196	0.0115616	67.2579
ENSG00000158321	AUTS2	AUTS2, activator of transcription and developmental regulator	1.06162	0.433844	2.447	0.0144051	0.0846723	42.4889
ENSG00000174564	IL20RB	interleukin 20 receptor subunit beta	1.06079	0.434591	2.44089	0.0146511	0.0855796	35.685
ENSG00000215284	NA	NA	1.06036	0.386891	2.74072	0.00613048	0.0466883	44.443
ENSG00000143479	DYRK3	dual specificity tyrosine phosphorylation regulated kinase 3	1.05075	0.438955	2.39376	0.0166768	0.0943065	42.3491
ENSG00000241120	NA	NA	1.04726	0.363392	2.88189	0.00395302	0.0341725	51.3514
ENSG00000095397	WHRN	whirlin	1.04713	0.262645	3.98687	6.69499e-05	0.00145905	138.608
ENSG00000253840	NA	NA	1.04641	0.392681	2.66478	0.00770391	0.0548233	46.8616
ENSG00000279236	NA	NA	1.04244	0.255819	4.07493	4.6028e-05	0.00105563	118.207
ENSG00000225138	NA	NA	1.03969	0.301558	3.44772	0.000565336	0.00796987	86.553
ENSG00000218891	ZNF579	zinc finger protein 579	1.03731	0.435635	2.38113	0.0172595	0.0967041	36.3282
ENSG00000272555	NA	NA	1.02948	0.336217	3.06194	0.0021991	0.0222338	76.1619
ENSG00000272825	NA	NA	1.02758	0.344908	2.97928	0.00288924	0.0269912	57.9548
ENSG00000088538	DOCK3	dedicator of cytokinesis 3	1.02724	0.180225	5.6998	1.19946e-08	1.04398e-06	418.471
ENSG00000279176	NA	NA	1.0257	0.256332	4.00146	6.29523e-05	0.00138052	113.082
ENSG00000142156	COL6A1	collagen type VI alpha 1 chain	1.02056	0.215496	4.73588	2.18108e-06	8.83336e-05	253.495
ENSG00000280033	NA	NA	1.01515	0.369967	2.74389	0.00607167	0.046417	49.1646
ENSG00000244346	NA	NA	1.01429	0.411425	2.46532	0.0136893	0.0816288	38.7365
ENSG00000228828	NA	NA	1.00582	0.320088	3.14233	0.00167607	0.0181786	71.6384
ENSG00000140939	NOL3	nucleolar protein 3	0.998462	0.196196	5.08912	3.59732e-07	1.92234e-05	254.74
ENSG00000255836	NA	NA	0.994061	0.26559	3.74284	0.000181953	0.00320694	134.322
ENSG00000227456	LINC00310	long intergenic non-protein coding RNA 310	0.993931	0.374969	2.6507	0.0080324	0.0564483	53.6254
ENSG00000155265	GOLGA7B	golgin A7 family member B	0.99191	0.356976	2.77865	0.00545857	0.0430935	59.0083
ENSG00000204305	AGER	advanced glycosylation end-product specific receptor	0.99146	0.275032	3.60488	0.000312292	0.00498422	98.468
ENSG00000280184	NA	NA	0.990707	0.376611	2.63058	0.00852381	0.0588105	47.7907
ENSG00000187391	MAGI2	membrane associated guanylate kinase, WW and PDZ domain containing 2	0.98936	0.38217	2.5888	0.00963117	0.0638418	51.7636
ENSG00000162997	PRORSD1P	prolyl-tRNA synthetase associated domain containing 1, pseudogene	0.987701	0.416496	2.37146	0.0177181	0.0981394	37.942
ENSG00000222009	BTBD19	BTB domain containing 19	0.984508	0.229292	4.29368	1.75735e-05	0.000490552	153.243
ENSG00000112033	PPARD	peroxisome proliferator activated receptor delta	0.983057	0.380987	2.58029	0.00987175	0.0650366	491.079
ENSG00000258839	MC1R	melanocortin 1 receptor	0.982256	0.415702	2.36289	0.0181333	0.0996869	40.4381
ENSG00000251194	NA	NA	0.978401	0.27636	3.54031	0.000399659	0.00610068	105.463
ENSG00000164309	CMYA5	cardiomyopathy associated 5	0.974651	0.315897	3.08534	0.00203317	0.0210125	79.2042
ENSG00000171502	COL24A1	collagen type XXIV alpha 1 chain	0.973209	0.37756	2.57763	0.00994812	0.0654474	56.6192
ENSG00000150637	CD226	CD226 molecule	0.969974	0.255142	3.8017	0.000143707	0.00266723	147.012
ENSG00000133048	CHI3L1	chitinase 3 like 1	0.969774	0.130001	7.45974	8.66954e-14	3.28341e-11	1874.55
ENSG00000140379	BCL2A1	BCL2 related protein A1	0.969695	0.207615	4.67064	3.0027e-06	0.000115279	441.622
ENSG00000005884	ITGA3	integrin subunit alpha 3	0.969022	0.186309	5.20115	1.98058e-07	1.16125e-05	426.863
ENSG00000198719	DLL1	delta like canonical Notch ligand 1	0.966853	0.349679	2.76497	0.00569279	0.0445162	59.7735
ENSG00000145107	TM4SF19	transmembrane 4 L six family member 19	0.966461	0.22367	4.32092	1.55381e-05	0.000446179	153.434
ENSG00000250290	NA	NA	0.966412	0.344681	2.80379	0.00505066	0.0407788	60.514
ENSG00000267632	NA	NA	0.962838	0.173514	5.54906	2.87212e-08	2.16382e-06	331.914
ENSG00000072818	ACAP1	ArfGAP with coiled-coil, ankyrin repeat and PH domains 1	0.962468	0.279416	3.44458	0.000571953	0.00801478	141.926
ENSG00000119508	NR4A3	nuclear receptor subfamily 4 group A member 3	0.962225	0.405276	2.37424	0.0175849	0.0976389	54.7051
ENSG00000196923	PDLIM7	PDZ and LIM domain 7	0.95926	0.216042	4.44015	8.98961e-06	0.000288264	203.537
ENSG00000137819	PAQR5	progestin and adipoQ receptor family member 5	0.956852	0.193396	4.94762	7.51264e-07	3.55658e-05	597.032
ENSG00000257511	NA	NA	0.956026	0.340151	2.81059	0.00494508	0.0401712	65.6547
ENSG00000270072	NA	NA	0.955951	0.378057	2.52859	0.0114522	0.0728637	49.7401
ENSG00000164877	MICALL2	MICAL like 2	0.955814	0.248924	3.83979	0.000123142	0.00237031	122.378
ENSG00000280063	NA	NA	0.954222	0.27395	3.4832	0.000495467	0.00723227	96.1412
ENSG00000111371	SLC38A1	solute carrier family 38 member 1	0.954055	0.349373	2.73076	0.00631877	0.0476561	59.4867
ENSG00000133246	PRAM1	PML-RARA regulated adaptor molecule 1	0.952107	0.236297	4.02928	5.59482e-05	0.00124745	141.008
ENSG00000240265	NA	NA	0.952049	0.224739	4.23625	2.27285e-05	0.000595316	159.115
ENSG00000237094	NA	NA	0.945757	0.350073	2.7016	0.00690075	0.0508146	55.9868
ENSG00000090104	RGS1	regulator of G protein signaling 1	0.944383	0.219971	4.29322	1.76097e-05	0.000490585	398.519
ENSG00000123240	OPTN	optineurin	0.940532	0.12761	7.37039	1.70134e-13	5.96023e-11	1332.16
ENSG00000068137	PLEKHH3	pleckstrin homology, MyTH4 and FERM domain containing H3	0.936718	0.32307	2.89943	0.00373842	0.0328031	78.1942
ENSG00000240429	NA	NA	0.934979	0.258937	3.61083	0.000305218	0.00488244	108.554
ENSG00000247095	MIR210HG	MIR210 host gene	0.93489	0.337737	2.7681	0.00563833	0.0441396	68.3629
ENSG00000118242	MREG	melanoregulin	0.93476	0.197692	4.72836	2.2634e-06	9.06203e-05	320.953
ENSG00000145014	TMEM44	transmembrane protein 44	0.933215	0.375124	2.48775	0.0128553	0.0780698	47.4996
ENSG00000280287	NA	NA	0.932374	0.230652	4.04234	5.292e-05	0.00119415	174.85
ENSG00000130429	ARPC1B	actin related protein 2/3 complex subunit 1B	0.930428	0.266772	3.48772	0.00048715	0.00715558	140.304
ENSG00000161911	TREML1	triggering receptor expressed on myeloid cells like 1	0.928927	0.261037	3.55861	0.000372826	0.0057665	108.191
ENSG00000184208	C22orf46	chromosome 22 open reading frame 46	0.928798	0.191976	4.83809	1.31093e-06	5.635e-05	243.903
ENSG00000188549	CCDC9B	coiled-coil domain containing 9B	0.926676	0.194835	4.75622	1.97249e-06	8.10572e-05	246.63
ENSG00000133247	KMT5C	lysine methyltransferase 5C	0.924321	0.272524	3.39171	0.000694586	0.00927351	97.5399
ENSG00000196549	MME	membrane metalloendopeptidase	0.922405	0.334603	2.75672	0.00583846	0.0453105	85.1225
ENSG00000243609	NA	NA	0.922282	0.367065	2.51258	0.0119851	0.074923	49.9624
ENSG00000095066	HOOK2	hook microtubule tethering protein 2	0.91819	0.213609	4.29847	1.71983e-05	0.000481999	253.954
ENSG00000197558	SSPO	SCO-spondin	0.91802	0.383358	2.39468	0.016635	0.0941464	48.8428
ENSG00000132793	LPIN3	lipin 3	0.912476	0.283118	3.22296	0.00126875	0.0146089	91.2872
ENSG00000234869	NA	NA	0.906403	0.267132	3.39309	0.000691095	0.0092428	125.202
ENSG00000274712	NA	NA	0.903745	0.282998	3.19347	0.00140575	0.0158606	109.251
ENSG00000241769	LINC00893	long intergenic non-protein coding RNA 893	0.902667	0.281327	3.2086	0.00133382	0.0151588	96.2235
ENSG00000255299	NA	NA	0.894714	0.238172	3.75658	0.00017225	0.00307091	154.898
ENSG00000219986	NA	NA	0.894567	0.311608	2.87081	0.0040942	0.0350241	83.0265
ENSG00000250461	NA	NA	0.894526	0.151335	5.91092	3.40205e-09	3.36263e-07	608.834
ENSG00000236871	LINC00106	long intergenic non-protein coding RNA 106	0.889265	0.250178	3.55452	0.000378668	0.00583747	124.807
ENSG00000164171	ITGA2	integrin subunit alpha 2	0.886689	0.312771	2.83495	0.00458329	0.0381387	77.9706
ENSG00000235141	NA	NA	0.884179	0.304026	2.90823	0.0036348	0.0322166	77.789
ENSG00000224430	NA	NA	0.882948	0.247088	3.57341	0.000352366	0.00550469	130.234
ENSG00000121310	ECHDC2	enoyl-CoA hydratase domain containing 2	0.88016	0.29436	2.99008	0.00278903	0.0264526	84.5489
ENSG00000142173	COL6A2	collagen type VI alpha 2 chain	0.875659	0.213506	4.10132	4.10796e-05	0.000959413	327.211
ENSG00000122254	HS3ST2	heparan sulfate-glucosamine 3-sulfotransferase 2	0.874435	0.221729	3.94372	8.0227e-05	0.0016931	160.445
ENSG00000278600	NA	NA	0.873797	0.292943	2.98282	0.00285606	0.0268303	97.6528
ENSG00000153443	UBALD1	UBA like domain containing 1	0.873503	0.367097	2.37949	0.0173365	0.0970193	53.972
ENSG00000219085	NA	NA	0.873221	0.34854	2.50536	0.0122325	0.076167	58.678
ENSG00000168255	POLR2J3	RNA polymerase II subunit J3	0.871633	0.210251	4.14567	3.38817e-05	0.000821425	204.326
ENSG00000085733	CTTN	cortactin	0.869902	0.142236	6.11589	9.60168e-10	1.14024e-07	689.19
ENSG00000205903	ZNF316	zinc finger protein 316	0.869519	0.180868	4.80748	1.52844e-06	6.45119e-05	326.502
ENSG00000116396	KCNC4	potassium voltage-gated channel subfamily C member 4	0.868363	0.226665	3.83105	0.0001276	0.00244265	177.052
ENSG00000279476	NA	NA	0.866868	0.202194	4.28731	1.8085e-05	0.00049887	207.344
ENSG00000267430	NA	NA	0.866779	0.341383	2.53902	0.0111163	0.0711942	58.0205
ENSG00000157306	NA	NA	0.864527	0.309717	2.79134	0.00524904	0.0419833	72.265
ENSG00000182841	RRP7BP	ribosomal RNA processing 7 homolog B, pseudogene	0.864383	0.293236	2.94774	0.00320111	0.0292801	90.5398
ENSG00000074181	NOTCH3	notch 3	0.863803	0.244102	3.5387	0.000402102	0.00612463	292.652
ENSG00000171621	SPSB1	splA/ryanodine receptor domain and SOCS box containing 1	0.860377	0.339275	2.53593	0.0112151	0.0716955	69.3622
ENSG00000268518	NA	NA	0.855328	0.240998	3.54911	0.000386541	0.00593925	135.014
ENSG00000146830	GIGYF1	GRB10 interacting GYF protein 1	0.854157	0.149195	5.7251	1.03371e-08	9.11032e-07	749.686
ENSG00000196405	EVL	Enah/Vasp-like	0.854122	0.149799	5.7018	1.18551e-08	1.03829e-06	1812.45
ENSG00000112877	CEP72	centrosomal protein 72	0.852485	0.334073	2.55179	0.0107171	0.0693023	62.9685
ENSG00000130653	PNPLA7	patatin like phospholipase domain containing 7	0.848497	0.231156	3.67067	0.000241913	0.00404043	239.71
ENSG00000226674	TEX41	testis expressed 41 (non-protein coding)	0.844	0.283223	2.97999	0.00288257	0.02697	109.2
ENSG00000167702	KIFC2	kinesin family member C2	0.843689	0.195836	4.30813	1.64638e-05	0.000468918	250.759
ENSG00000147614	ATP6V0D2	ATPase H+ transporting V0 subunit d2	0.842646	0.183804	4.58448	4.55119e-06	0.000161396	448.545
ENSG00000168010	ATG16L2	autophagy related 16 like 2	0.840424	0.169903	4.94648	7.55667e-07	3.56388e-05	1112.94
ENSG00000169495	HTRA4	HtrA serine peptidase 4	0.837135	0.314877	2.65861	0.00784635	0.0554188	76.5541
ENSG00000180902	D2HGDH	D-2-hydroxyglutarate dehydrogenase	0.835867	0.231287	3.61398	0.000301536	0.00483726	151.017
ENSG00000262580	NA	NA	0.835784	0.190018	4.39845	1.09028e-05	0.000339555	272.723
ENSG00000096433	ITPR3	inositol 1,4,5-trisphosphate receptor type 3	0.835696	0.320082	2.61088	0.00903087	0.0609877	72.1714
ENSG00000178404	CEP295NL	CEP295 N-terminal like	0.834401	0.158749	5.25609	1.4715e-07	9.08378e-06	572.45
ENSG00000149115	TNKS1BP1	tankyrase 1 binding protein 1	0.832841	0.168569	4.94066	7.78574e-07	3.63969e-05	412.225
ENSG00000240853	NA	NA	0.829211	0.32851	2.52416	0.0115977	0.0735434	73.7649
ENSG00000025434	NR1H3	nuclear receptor subfamily 1 group H member 3	0.829119	0.147993	5.60241	2.11395e-08	1.68311e-06	1262.98
ENSG00000261794	GOLGA8H	golgin A8 family member H	0.827518	0.300414	2.75459	0.00587654	0.0454866	94.4021
ENSG00000234473	NA	NA	0.82585	0.335122	2.46432	0.0137272	0.0818139	63.5034
ENSG00000276916	NA	NA	0.82261	0.33741	2.43801	0.0147683	0.086121	64.1123
ENSG00000177595	PIDD1	p53-induced death domain protein 1	0.821482	0.319604	2.57031	0.0101608	0.0663173	75.8106
ENSG00000277152	NA	NA	0.821034	0.325698	2.52084	0.0117075	0.0740044	71.2125
ENSG00000078269	SYNJ2	synaptojanin 2	0.820169	0.246267	3.33041	0.000867177	0.0109377	136.145
ENSG00000176049	JAKMIP2	janus kinase and microtubule interacting protein 2	0.817786	0.121047	6.75591	1.41939e-11	2.85264e-09	4209.84
ENSG00000220305	NA	NA	0.817566	0.299634	2.72855	0.00636133	0.0479254	83.7152
ENSG00000279891	FLJ42393	uncharacterized LOC401105	0.816576	0.285581	2.85935	0.0042451	0.0360743	94.6308
ENSG00000168071	CCDC88B	coiled-coil domain containing 88B	0.814626	0.189974	4.2881	1.8021e-05	0.00049887	351.317
ENSG00000177173	NA	NA	0.813819	0.196719	4.13695	3.51946e-05	0.00084885	238.074
ENSG00000274925	NA	NA	0.813508	0.249099	3.2658	0.00109157	0.0129746	118.714
ENSG00000279981	NA	NA	0.809924	0.32693	2.47737	0.0132356	0.0796012	63.835
ENSG00000188511	C22orf34	chromosome 22 open reading frame 34	0.808169	0.277069	2.91685	0.00353586	0.0315638	119.34
ENSG00000142552	RCN3	reticulocalbin 3	0.807871	0.165797	4.87266	1.10104e-06	4.86716e-05	695.437
ENSG00000266965	NA	NA	0.805381	0.32203	2.50095	0.0123861	0.0767249	64.7643
ENSG00000104859	CLASRP	CLK4 associating serine/arginine rich protein	0.805285	0.158363	5.08505	3.6753e-07	1.94347e-05	462.347
ENSG00000150636	CCDC102B	coiled-coil domain containing 102B	0.803318	0.159801	5.027	4.98216e-07	2.5204e-05	526.561
ENSG00000215908	CROCCP2	ciliary rootlet coiled-coil, rootletin pseudogene 2	0.799934	0.184254	4.34147	1.41533e-05	0.000414915	456.239
ENSG00000251562	MALAT1	metastasis associated lung adenocarcinoma transcript 1 (non-protein coding)	0.799309	0.127046	6.29148	3.14451e-10	4.4786e-08	477451
ENSG00000225808	NA	NA	0.798864	0.303395	2.63308	0.00846132	0.0585523	77.7223
ENSG00000157873	TNFRSF14	TNF receptor superfamily member 14	0.798477	0.129814	6.15093	7.70294e-10	9.72444e-08	1041.68
ENSG00000279396	NA	NA	0.797724	0.332732	2.3975	0.0165074	0.0937328	63.7558
ENSG00000058453	CROCC	ciliary rootlet coiled-coil, rootletin	0.797698	0.223333	3.57179	0.000354552	0.00552652	200.524
ENSG00000197119	SLC25A29	solute carrier family 25 member 29	0.797272	0.195435	4.07948	4.51367e-05	0.0010403	249.191
ENSG00000242960	NA	NA	0.793305	0.305904	2.59331	0.00950567	0.0632654	75.8373
ENSG00000105472	CLEC11A	C-type lectin domain containing 11A	0.793187	0.175496	4.51968	6.19344e-06	0.000209634	572.511
ENSG00000167680	SEMA6B	semaphorin 6B	0.793109	0.191214	4.14776	3.35749e-05	0.000815398	487.231
ENSG00000146067	FAM193B	family with sequence similarity 193 member B	0.792111	0.162221	4.88293	1.04524e-06	4.64981e-05	483.794
ENSG00000245532	NEAT1	nuclear paraspeckle assembly transcript 1 (non-protein coding)	0.792109	0.320268	2.47327	0.0133884	0.0802823	127220
ENSG00000229180	GS1-124K5.11	RAB guanine nucleotide exchange factor 1 pseudogene	0.789059	0.149763	5.26872	1.37378e-07	8.63263e-06	755.967
ENSG00000140859	KIFC3	kinesin family member C3	0.788349	0.132167	5.96479	2.4495e-09	2.60037e-07	989.791
ENSG00000100767	PAPLN	papilin, proteoglycan like sulfated glycoprotein	0.787625	0.177248	4.44364	8.84483e-06	0.000284926	419.845
ENSG00000198932	GPRASP1	G protein-coupled receptor associated sorting protein 1	0.782204	0.253701	3.08317	0.00204807	0.0211184	139.101
ENSG00000184557	SOCS3	suppressor of cytokine signaling 3	0.78193	0.329026	2.3765	0.0174779	0.0973925	122.479
ENSG00000203804	ADAMTSL4-AS1	ADAMTSL4 antisense RNA 1	0.777792	0.317045	2.45326	0.0141569	0.0835991	74.3413
ENSG00000240859	NA	NA	0.777639	0.28289	2.74891	0.00597936	0.0459481	87.0947
ENSG00000105245	NUMBL	NUMB like, endocytic adaptor protein	0.776777	0.308975	2.51404	0.0119356	0.0747335	78.51
ENSG00000197774	EME2	essential meiotic structure-specific endonuclease subunit 2	0.776619	0.202805	3.82938	0.000128464	0.00245032	202.297
ENSG00000240207	NA	NA	0.776491	0.19621	3.95744	7.57579e-05	0.00161337	236.514
ENSG00000251467	NA	NA	0.776188	0.27067	2.86765	0.0041353	0.0353126	108.358
ENSG00000147488	ST18	ST18, C2H2C-type zinc finger	0.776165	0.155983	4.97596	6.49253e-07	3.11575e-05	1554.93
ENSG00000196199	MPHOSPH8	M-phase phosphoprotein 8	0.774151	0.146696	5.27723	1.31152e-07	8.27853e-06	1255.96
ENSG00000148848	ADAM12	ADAM metallopeptidase domain 12	0.771845	0.274768	2.80908	0.00496833	0.0402961	131.307
ENSG00000176046	NUPR1	nuclear protein 1, transcriptional regulator	0.771163	0.152653	5.05175	4.37775e-07	2.26367e-05	700.348
ENSG00000142102	PGGHG	protein-glucosylgalactosylhydroxylysine glucosidase	0.77034	0.229118	3.36219	0.000773267	0.0100986	149.864
ENSG00000132003	ZSWIM4	zinc finger SWIM-type containing 4	0.768615	0.273297	2.81238	0.00491759	0.0400175	104.816
ENSG00000233416	NA	NA	0.766426	0.301029	2.54602	0.010896	0.0701357	83.9043
ENSG00000260517	NA	NA	0.766366	0.261556	2.93002	0.00338938	0.0306027	113.096
ENSG00000238164	NA	NA	0.762356	0.304186	2.50621	0.0122032	0.0760689	77.9486
ENSG00000244701	NA	NA	0.762253	0.289593	2.63215	0.00848467	0.058656	117.381
ENSG00000188747	NOXA1	NADPH oxidase activator 1	0.761441	0.268233	2.83873	0.0045294	0.0377933	103.776
ENSG00000253641	LINCR-0001	uncharacterized LINCR-0001	0.761418	0.279324	2.72593	0.00641201	0.0481262	90.699
ENSG00000112715	VEGFA	vascular endothelial growth factor A	0.760278	0.15505	4.90344	9.41728e-07	4.27069e-05	1035.99
ENSG00000185986	NA	NA	0.760162	0.278836	2.7262	0.00640685	0.0481262	121.088
ENSG00000132199	ENOSF1	enolase superfamily member 1	0.753529	0.143991	5.23315	1.66645e-07	1.01091e-05	1060.69
ENSG00000259660	NA	NA	0.752796	0.316733	2.37675	0.0174658	0.0973925	72.3365
ENSG00000227379	NA	NA	0.75211	0.292041	2.57536	0.0100137	0.0656397	88.9253
ENSG00000213015	ZNF580	zinc finger protein 580	0.752091	0.232277	3.23791	0.00120409	0.0139676	151.042
ENSG00000235145	NA	NA	0.75132	0.314053	2.39233	0.0167417	0.0945506	73.5524
ENSG00000053501	USE1	unconventional SNARE in the ER 1	0.751172	0.19447	3.86265	0.000112163	0.00221684	252.202
ENSG00000255031	NA	NA	0.749905	0.20751	3.61383	0.000301703	0.00483726	185.253
ENSG00000237152	DLEU7-AS1	DLEU7 antisense RNA 1	0.748446	0.27502	2.72143	0.0065001	0.0486051	134.45
ENSG00000099364	FBXL19	F-box and leucine rich repeat protein 19	0.748021	0.212917	3.51321	0.000442732	0.00662821	186.287
ENSG00000228280	NA	NA	0.745995	0.185542	4.02062	5.80447e-05	0.00128662	274.029
ENSG00000258469	NA	NA	0.745196	0.299034	2.49201	0.0127022	0.0776257	82.2883
ENSG00000240463	NA	NA	0.74277	0.284229	2.61328	0.00896783	0.0606497	89.5488
ENSG00000164949	GEM	GTP binding protein overexpressed in skeletal muscle	0.741891	0.270005	2.7477	0.00600155	0.0460568	115.424
ENSG00000279077	NA	NA	0.739958	0.275301	2.68782	0.00719204	0.0523312	97.9704
ENSG00000279801	NA	NA	0.739626	0.241668	3.06051	0.00220961	0.0222918	137.588
ENSG00000132688	NES	nestin	0.736961	0.308698	2.38732	0.0169717	0.0953587	116.395
ENSG00000197093	GAL3ST4	galactose-3-O-sulfotransferase 4	0.736567	0.307617	2.39442	0.0166465	0.0941732	100.264
ENSG00000143842	SOX13	SRY-box 13	0.736498	0.232692	3.16512	0.00155017	0.017172	140.932
ENSG00000123095	BHLHE41	basic helix-loop-helix family member e41	0.731388	0.18356	3.98446	6.76341e-05	0.00147167	672.867
ENSG00000023445	BIRC3	baculoviral IAP repeat containing 3	0.730131	0.23122	3.15773	0.00159002	0.0175028	244.578
ENSG00000233695	NA	NA	0.730025	0.196365	3.71769	0.000201051	0.00345684	215.213
ENSG00000168779	SHOX2	short stature homeobox 2	0.730005	0.215483	3.38777	0.000704636	0.0093593	232.087
ENSG00000279670	NA	NA	0.729034	0.263751	2.7641	0.00570795	0.044585	126.146
ENSG00000269352	NA	NA	0.728326	0.305949	2.38054	0.0172871	0.0967815	75.5391
ENSG00000114670	NEK11	NIMA related kinase 11	0.727407	0.233871	3.11029	0.00186903	0.0197071	150.264
ENSG00000012124	CD22	CD22 molecule	0.725018	0.253405	2.86111	0.00422167	0.0359188	118.931
ENSG00000234329	NA	NA	0.723433	0.289116	2.50223	0.0123415	0.0765568	87.5636
ENSG00000166833	NAV2	neuron navigator 2	0.723308	0.209466	3.45311	0.000554162	0.00785184	322.958
ENSG00000248909	NA	NA	0.72161	0.256889	2.80903	0.00496908	0.0402961	114.035
ENSG00000279789	NA	NA	0.721104	0.273061	2.64081	0.0082707	0.057833	109.498
ENSG00000232931	NA	NA	0.719576	0.183907	3.91272	9.12619e-05	0.00188344	279.412
ENSG00000267519	LOC284454	uncharacterized LOC284454	0.719444	0.272411	2.64103	0.00826555	0.057833	107.629
ENSG00000162591	MEGF6	multiple EGF like domains 6	0.719201	0.229033	3.14016	0.00168853	0.0182855	228.528
ENSG00000185022	MAFF	MAF bZIP transcription factor F	0.718488	0.263987	2.72168	0.00649516	0.0485941	114.471
ENSG00000141013	GAS8	growth arrest specific 8	0.717574	0.256582	2.79667	0.0051633	0.0414395	115.655
ENSG00000174307	PHLDA3	pleckstrin homology like domain family A member 3	0.71665	0.257094	2.7875	0.0053116	0.0423628	148.049
ENSG00000244356	NA	NA	0.714067	0.223433	3.19588	0.00139403	0.015741	159.477
ENSG00000188157	AGRN	agrin	0.71277	0.160457	4.44213	8.90736e-06	0.000286282	477.785
ENSG00000157510	AFAP1L1	actin filament associated protein 1 like 1	0.71127	0.282416	2.51852	0.0117848	0.0741538	104.674
ENSG00000237135	NA	NA	0.706526	0.152531	4.63202	3.62114e-06	0.000133184	495.037
ENSG00000264895	NA	NA	0.70488	0.208648	3.37833	0.000729282	0.00962415	183.304
ENSG00000125351	UPF3B	UPF3B, regulator of nonsense mediated mRNA decay	0.704213	0.168666	4.17518	2.97749e-05	0.000735865	345.18
ENSG00000280388	NA	NA	0.703666	0.284084	2.47696	0.0132505	0.0796564	93.684
ENSG00000100941	PNN	pinin, desmosome associated protein	0.702678	0.130407	5.38836	7.11036e-08	4.86036e-06	1905.81
ENSG00000169026	MFSD7	major facilitator superfamily domain containing 7	0.702677	0.22238	3.15981	0.00157875	0.0174197	171.653
ENSG00000253522	MIR3142HG	MIR3142 host gene	0.701512	0.172901	4.0573	4.9644e-05	0.00112567	491.182
ENSG00000183773	AIFM3	apoptosis inducing factor, mitochondria associated 3	0.700157	0.270046	2.59273	0.00952164	0.0632654	102.374
ENSG00000167615	LENG8	leukocyte receptor cluster member 8	0.69777	0.122637	5.68972	1.27249e-08	1.08728e-06	2435.34
ENSG00000230457	NA	NA	0.696001	0.259015	2.68711	0.00720732	0.0523568	113.518
ENSG00000215447	NA	NA	0.695422	0.276579	2.51437	0.0119246	0.0747316	101.961
ENSG00000103168	TAF1C	TATA-box binding protein associated factor, RNA polymerase I subunit C	0.694903	0.186315	3.72971	0.000191701	0.00333702	272.067
ENSG00000259706	HSP90B2P	heat shock protein 90 beta family member 2, pseudogene	0.694323	0.274884	2.52588	0.011541	0.0733393	92.1588
ENSG00000143786	CNIH3	cornichon family AMPA receptor auxiliary protein 3	0.692963	0.196039	3.53483	0.00040804	0.00618817	516.232
ENSG00000266288	NA	NA	0.692591	0.251417	2.75476	0.00587358	0.0454866	116.334
ENSG00000183696	UPP1	uridine phosphorylase 1	0.692387	0.179411	3.85923	0.000113745	0.00224178	430.678
ENSG00000267121	LOC339192	uncharacterized LOC339192	0.691948	0.20317	3.40575	0.000659819	0.00895067	228.11
ENSG00000073605	GSDMB	gasdermin B	0.690477	0.242214	2.85069	0.00436245	0.0368025	152.058
ENSG00000257122	NA	NA	0.687729	0.25019	2.74883	0.00598083	0.0459481	115.633
ENSG00000104714	ERICH1	glutamate rich 1	0.685	0.136911	5.00325	5.63724e-07	2.79133e-05	1140.64
ENSG00000069399	BCL3	B-cell CLL/lymphoma 3	0.684949	0.243946	2.80779	0.00498826	0.0403582	154.491
ENSG00000087076	HSD17B14	hydroxysteroid 17-beta dehydrogenase 14	0.681108	0.217796	3.12728	0.00176433	0.0188586	176.036
ENSG00000272734	NA	NA	0.680057	0.22954	2.9627	0.00304956	0.0282442	192.179
ENSG00000127311	HELB	DNA helicase B	0.677463	0.203658	3.32648	0.000879508	0.0110667	369.036
ENSG00000183091	NEB	nebulin	0.675595	0.148075	4.56251	5.05456e-06	0.000176193	744.09
ENSG00000067057	PFKP	phosphofructokinase, platelet	0.675017	0.159261	4.23843	2.25089e-05	0.000591777	1096.68
ENSG00000275131	NA	NA	0.675014	0.127893	5.27795	1.30639e-07	8.27853e-06	977.639
ENSG00000143178	TBX19	T-box 19	0.672504	0.197021	3.41336	0.000641661	0.00877229	253.582
ENSG00000176170	SPHK1	sphingosine kinase 1	0.67239	0.229532	2.92939	0.00339625	0.0306253	149.171
ENSG00000205085	FAM71F2	family with sequence similarity 71 member F2	0.666974	0.226495	2.94476	0.00323206	0.0295247	147.993
ENSG00000168096	ANKS3	ankyrin repeat and sterile alpha motif domain containing 3	0.66644	0.233797	2.85051	0.00436493	0.0368025	148.032
ENSG00000240695	NA	NA	0.663317	0.253644	2.61515	0.00891873	0.0605221	150.77
ENSG00000180626	ZNF594	zinc finger protein 594	0.663004	0.192042	3.45239	0.000555649	0.00786096	242.386
ENSG00000171163	ZNF692	zinc finger protein 692	0.662518	0.227344	2.91417	0.00356639	0.031771	152.969
ENSG00000126870	WDR60	WD repeat domain 60	0.661541	0.157342	4.20448	2.61687e-05	0.00066673	603.746
ENSG00000129347	KRI1	KRI1 homolog	0.661459	0.198178	3.33771	0.00084472	0.0107136	279.472
ENSG00000166762	CATSPER2	cation channel sperm associated 2	0.65953	0.211454	3.11901	0.00181457	0.0192341	180.008
ENSG00000125503	PPP1R12C	protein phosphatase 1 regulatory subunit 12C	0.65888	0.128378	5.13233	2.86179e-07	1.57883e-05	980.127
ENSG00000261824	LINC00662	long intergenic non-protein coding RNA 662	0.656892	0.16993	3.86567	0.000110784	0.00219579	326.421
ENSG00000103496	STX4	syntaxin 4	0.656284	0.127916	5.13057	2.88873e-07	1.58124e-05	1153.85
ENSG00000058091	CDK14	cyclin dependent kinase 14	0.654549	0.199998	3.27278	0.00106495	0.0127409	375.494
ENSG00000221955	SLC12A8	solute carrier family 12 member 8	0.65445	0.267723	2.4445	0.0145053	0.0850472	147.118
ENSG00000115053	NCL	nucleolin	0.653101	0.138143	4.7277	2.27076e-06	9.06555e-05	7003.91
ENSG00000249592	LOC100129917	uncharacterized LOC100129917	0.651477	0.202272	3.2208	0.00127832	0.0146829	206.456
ENSG00000004660	CAMKK1	calcium/calmodulin dependent protein kinase kinase 1	0.651265	0.232358	2.80285	0.00506525	0.0408397	167.765
ENSG00000095383	TBC1D2	TBC1 domain family member 2	0.650821	0.132613	4.90767	9.21635e-07	4.2068e-05	1175.09
ENSG00000099337	KCNK6	potassium two pore domain channel subfamily K member 6	0.650405	0.16934	3.84083	0.000122618	0.00236347	558.208
ENSG00000128918	ALDH1A2	aldehyde dehydrogenase 1 family member A2	0.650186	0.203993	3.18729	0.00143613	0.0161254	519.321
ENSG00000184313	MROH7	maestro heat like repeat family member 7	0.649247	0.242804	2.67395	0.00749627	0.0538207	141.675
ENSG00000279738	NA	NA	0.648825	0.22782	2.84798	0.00439983	0.0370299	162.935
ENSG00000069667	RORA	RAR related orphan receptor A	0.645438	0.213387	3.02473	0.00248858	0.0242338	279.607
ENSG00000118557	PMFBP1	polyamine modulated factor 1 binding protein 1	0.645224	0.187709	3.43736	0.000587413	0.00818233	271.639
ENSG00000270069	NA	NA	0.64321	0.202152	3.18182	0.00146355	0.0163808	213.515
ENSG00000198959	TGM2	transglutaminase 2	0.641811	0.206449	3.10881	0.0018784	0.0197619	209.596
ENSG00000258301	VASH1-AS1	VASH1 antisense RNA 1	0.641621	0.248475	2.58223	0.00981631	0.0647932	118.963
ENSG00000139631	CSAD	cysteine sulfinic acid decarboxylase	0.639081	0.203904	3.13422	0.00172314	0.01855	280.02
ENSG00000107736	CDH23	cadherin related 23	0.63662	0.177834	3.57985	0.000343793	0.00540086	340.059
ENSG00000179094	PER1	period circadian regulator 1	0.636431	0.265928	2.39324	0.0167001	0.0944006	104.018
ENSG00000219626	FAM228B	family with sequence similarity 228 member B	0.635004	0.200161	3.17246	0.00151155	0.0168272	238.438
ENSG00000135541	AHI1	Abelson helper integration site 1	0.634671	0.140739	4.50955	6.4965e-06	0.000217788	731.716
ENSG00000132510	KDM6B	lysine demethylase 6B	0.634619	0.168515	3.76594	0.000165924	0.00299625	348.48
ENSG00000266714	MYO15B	myosin XVB	0.633502	0.141587	4.47429	7.66643e-06	0.000249837	981.709
ENSG00000177548	RABEP2	rabaptin, RAB GTPase binding effector protein 2	0.632965	0.193085	3.27816	0.00104485	0.0126002	239.761
ENSG00000279078	SND1-IT1	SND1 intronic transcript 1	0.632786	0.236527	2.67532	0.00746577	0.0536777	155.601
ENSG00000213073	LOC729603	calcineurin like EF-hand protein 1 pseudogene	0.631191	0.203109	3.10765	0.00188584	0.0197916	196.713
ENSG00000250608	LOC339874	uncharacterized LOC339874	0.630058	0.253195	2.48843	0.0128308	0.0780439	130.289
ENSG00000259845	NA	NA	0.629917	0.222569	2.83021	0.00465174	0.0384642	163.042
ENSG00000061938	TNK2	tyrosine kinase non receptor 2	0.628638	0.167044	3.7633	0.000167689	0.00301499	633.819
ENSG00000167522	ANKRD11	ankyrin repeat domain 11	0.627796	0.118866	5.28155	1.28099e-07	8.1593e-06	2810.88
ENSG00000005206	SPPL2B	signal peptide peptidase like 2B	0.626606	0.256564	2.4423	0.014594	0.0853531	108.041
ENSG00000228526	MIR34AHG	MIR34A host gene	0.625654	0.147033	4.2552	2.08861e-05	0.00055748	681.214
ENSG00000248445	SEMA6A-AS1	SEMA6A antisense RNA 1	0.625537	0.254625	2.45669	0.0140222	0.0831893	129.219
ENSG00000127364	TAS2R4	taste 2 receptor member 4	0.625412	0.238941	2.61743	0.00885941	0.060249	140.8
ENSG00000076716	GPC4	glypican 4	0.624534	0.20278	3.07986	0.00207095	0.0212602	424.959
ENSG00000198089	SFI1	SFI1 centrin binding protein	0.624234	0.188787	3.30656	0.000944494	0.0116742	289.196
ENSG00000264522	OTUD7B	OTU deubiquitinase 7B	0.624052	0.257568	2.42286	0.0153989	0.0890199	123.556
ENSG00000118785	SPP1	secreted phosphoprotein 1	0.623658	0.111542	5.59125	2.25443e-08	1.74538e-06	82935.7
ENSG00000185567	AHNAK2	AHNAK nucleoprotein 2	0.623516	0.152217	4.09623	4.19933e-05	0.000977494	745.361
ENSG00000197283	SYNGAP1	synaptic Ras GTPase activating protein 1	0.622188	0.227572	2.73402	0.0062566	0.0473842	147.299
ENSG00000259207	ITGB3	integrin subunit beta 3	0.617847	0.242907	2.54355	0.0109733	0.0704687	256.436
ENSG00000174705	SH3PXD2B	SH3 and PX domains 2B	0.61769	0.160585	3.8465	0.000119819	0.0023223	1390.45
ENSG00000136854	STXBP1	syntaxin binding protein 1	0.617276	0.235869	2.61703	0.00886996	0.0602787	153.95
ENSG00000129422	MTUS1	microtubule associated scaffold protein 1	0.615521	0.139583	4.40972	1.03506e-05	0.00032448	688.671
ENSG00000167280	ENGASE	endo-beta-N-acetylglucosaminidase	0.614508	0.16335	3.76191	0.000168619	0.00302188	472.457
ENSG00000104866	PPP1R37	protein phosphatase 1 regulatory subunit 37	0.614362	0.205931	2.98334	0.00285123	0.0268303	247.369
ENSG00000197530	MIB2	mindbomb E3 ubiquitin protein ligase 2	0.613957	0.205285	2.99076	0.00278287	0.0264382	246.431
ENSG00000248323	LUCAT1	lung cancer associated transcript 1 (non-protein coding)	0.613292	0.17159	3.57418	0.000351329	0.00549462	917.025
ENSG00000197948	FCHSD1	FCH and double SH3 domains 1	0.611955	0.153914	3.97594	7.01013e-05	0.00151068	490.142
ENSG00000203872	C6orf163	chromosome 6 open reading frame 163	0.610989	0.213062	2.86766	0.00413515	0.0353126	199.5
ENSG00000115919	KYNU	kynureninase	0.610805	0.142781	4.2779	1.88661e-05	0.000514795	2907.72
ENSG00000148143	ZNF462	zinc finger protein 462	0.610476	0.178839	3.41354	0.000641236	0.00877229	365.343
ENSG00000214021	TTLL3	tubulin tyrosine ligase like 3	0.606266	0.150007	4.04158	5.30929e-05	0.00119613	484.459
ENSG00000198563	DDX39B	DExD-box helicase 39B	0.60614	0.135365	4.47781	7.54111e-06	0.000248173	777.849
ENSG00000279759	NA	NA	0.605597	0.196001	3.08977	0.00200313	0.0207871	228.94
ENSG00000198171	DDRGK1	DDRGK domain containing 1	0.604323	0.154359	3.91506	9.03824e-05	0.0018708	799.658
ENSG00000258727	LOC102724814	uncharacterized LOC102724814	0.603482	0.21797	2.76864	0.00562905	0.0440916	160.817
ENSG00000241015	TPM3P9	tropomyosin 3 pseudogene 9	0.6025	0.173574	3.47114	0.000518249	0.00749456	316.322
ENSG00000037042	TUBG2	tubulin gamma 2	0.602486	0.232267	2.59394	0.00948836	0.0632053	140.53
ENSG00000177706	FAM20C	FAM20C, golgi associated secretory pathway kinase	0.60231	0.138433	4.35091	1.35574e-05	0.000402499	1549.03
ENSG00000251474	RPL32P3	ribosomal protein L32 pseudogene 3	0.602165	0.174203	3.45668	0.000546866	0.00779576	301.425
ENSG00000166839	ANKDD1A	ankyrin repeat and death domain containing 1A	0.601821	0.250379	2.40363	0.016233	0.0926193	147.165
ENSG00000248476	NA	NA	0.60059	0.196619	3.05459	0.00225366	0.0225728	214.548
ENSG00000026751	SLAMF7	SLAM family member 7	0.599523	0.131484	4.55968	5.12318e-06	0.000178142	962.853
ENSG00000000938	FGR	FGR proto-oncogene, Src family tyrosine kinase	0.599181	0.120339	4.97911	6.38779e-07	3.07602e-05	1436.37
ENSG00000249850	NA	NA	0.59911	0.234361	2.55636	0.0105775	0.0685578	152.204
ENSG00000204946	ZNF783	zinc finger family member 783	0.598332	0.189593	3.15588	0.00160013	0.0175863	267.888
ENSG00000173846	PLK3	polo like kinase 3	0.596632	0.177373	3.36372	0.000768994	0.0100581	291.7
ENSG00000225092	NA	NA	0.596316	0.203852	2.92524	0.00344189	0.0308976	196.157
ENSG00000169231	THBS3	thrombospondin 3	0.595189	0.187562	3.17329	0.00150724	0.0168027	251.327
ENSG00000135596	MICAL1	microtubule associated monooxygenase, calponin and LIM domain containing 1	0.594344	0.126396	4.70223	2.57335e-06	0.000100727	1257.2
ENSG00000163617	CCDC191	coiled-coil domain containing 191	0.592034	0.179941	3.29015	0.00100133	0.012244	329.576
ENSG00000099381	SETD1A	SET domain containing 1A	0.590239	0.170106	3.46982	0.000520799	0.00750818	471.081
ENSG00000146070	PLA2G7	phospholipase A2 group VII	0.59015	0.145926	4.04418	5.25055e-05	0.00118671	3953.98
ENSG00000105552	BCAT2	branched chain amino acid transaminase 2	0.590121	0.230929	2.55543	0.0106058	0.0687096	152.231
ENSG00000271795	NA	NA	0.58916	0.207552	2.83861	0.00453099	0.0377933	206.367
ENSG00000164989	CCDC171	coiled-coil domain containing 171	0.588648	0.239776	2.45499	0.0140887	0.0833961	136.987
ENSG00000141577	CEP131	centrosomal protein 131	0.58714	0.247298	2.37422	0.0175862	0.0976389	125.23
ENSG00000160214	RRP1	ribosomal RNA processing 1	0.586813	0.165932	3.53647	0.000405516	0.00615972	349.804
ENSG00000171045	TSNARE1	t-SNARE domain containing 1	0.586694	0.24189	2.42546	0.0152889	0.0885671	128.011
ENSG00000188001	TPRG1	tumor protein p63 regulated 1	0.586616	0.118013	4.97076	6.66926e-07	3.18004e-05	2506.59
ENSG00000128563	PRKRIP1	PRKR interacting protein 1	0.585258	0.196914	2.97215	0.00295721	0.0275528	294.764
ENSG00000225783	MIAT	myocardial infarction associated transcript (non-protein coding)	0.585018	0.236032	2.47856	0.0131915	0.0794038	133.947
ENSG00000015133	CCDC88C	coiled-coil domain containing 88C	0.583851	0.206727	2.82426	0.00473898	0.0390173	281.83
ENSG00000228817	NA	NA	0.583254	0.20716	2.81547	0.0048706	0.0397737	186.359
ENSG00000197976	AKAP17A	A-kinase anchoring protein 17A	0.582984	0.149237	3.90643	9.36683e-05	0.00191897	638.791
ENSG00000197122	SRC	SRC proto-oncogene, non-receptor tyrosine kinase	0.582975	0.156683	3.72073	0.000198648	0.00341972	888.291
ENSG00000111676	ATN1	atrophin 1	0.582776	0.146286	3.98382	6.78167e-05	0.00147336	968.415
ENSG00000085760	MTIF2	mitochondrial translational initiation factor 2	0.58254	0.123984	4.6985	2.62079e-06	0.000102014	1554.44
ENSG00000198743	SLC5A3	solute carrier family 5 member 3	0.582026	0.140501	4.14251	3.43521e-05	0.000831392	16752.4
ENSG00000105443	CYTH2	cytohesin 2	0.58	0.164012	3.53633	0.000405725	0.00615972	360.097
ENSG00000073711	PPP2R3A	protein phosphatase 2 regulatory subunit B''alpha	0.579573	0.192727	3.00722	0.00263651	0.0253224	243.293
ENSG00000108465	CDK5RAP3	CDK5 regulatory subunit associated protein 3	0.579117	0.216911	2.66984	0.00758879	0.0542837	164.014
ENSG00000166793	YPEL4	yippee like 4	0.579112	0.227528	2.54523	0.0109204	0.0702287	341.504
ENSG00000108846	ABCC3	ATP binding cassette subfamily C member 3	0.576251	0.131078	4.39625	1.10135e-05	0.000341268	2294.58
ENSG00000152404	CWF19L2	CWF19 like 2, cell cycle control (S. pombe)	0.575911	0.149411	3.85453	0.000115954	0.00227571	751.794
ENSG00000167685	ZNF444	zinc finger protein 444	0.575665	0.23077	2.49454	0.012612	0.0773445	153.169
ENSG00000204681	GABBR1	gamma-aminobutyric acid type B receptor subunit 1	0.574271	0.160601	3.57577	0.000349202	0.00546745	415.007
ENSG00000152818	UTRN	utrophin	0.57416	0.11782	4.8732	1.09806e-06	4.86716e-05	8577.62
ENSG00000073169	SELENOO	selenoprotein O	0.573327	0.204502	2.80352	0.00505479	0.0407788	205.3
ENSG00000070444	MNT	MAX network transcriptional repressor	0.573117	0.159155	3.601	0.000316992	0.00503058	486.351
ENSG00000144504	ANKMY1	ankyrin repeat and MYND domain containing 1	0.572385	0.161829	3.53698	0.000404731	0.00615798	387.647
ENSG00000279425	NA	NA	0.57072	0.209833	2.71988	0.00653054	0.0487027	181.059
ENSG00000279765	NA	NA	0.56961	0.164749	3.45745	0.000545313	0.00778838	399.912
ENSG00000266173	STRADA	STE20-related kinase adaptor alpha	0.567224	0.141579	4.00641	6.16479e-05	0.00135403	711.04
ENSG00000196700	ZNF512B	zinc finger protein 512B	0.566987	0.21045	2.69416	0.00705668	0.0516642	175.725
ENSG00000159733	ZFYVE28	zinc finger FYVE-type containing 28	0.565932	0.184639	3.06507	0.00217617	0.0220497	406.285
ENSG00000171658	NMRAL2P	NmrA like redox sensor 2, pseudogene	0.565214	0.188454	2.99921	0.00270683	0.0258033	273.435
ENSG00000178188	SH2B1	SH2B adaptor protein 1	0.56504	0.170034	3.3231	0.000890231	0.0111681	387.499
ENSG00000138834	MAPK8IP3	mitogen-activated protein kinase 8 interacting protein 3	0.56409	0.151279	3.7288	0.000192393	0.00333933	1114.44
ENSG00000179532	DNHD1	dynein heavy chain domain 1	0.563268	0.142361	3.95661	7.60217e-05	0.00161653	655.962
ENSG00000176700	NA	NA	0.561866	0.16515	3.40215	0.00066857	0.0090344	509.108
ENSG00000018280	SLC11A1	solute carrier family 11 member 1	0.559715	0.12792	4.37552	1.21143e-05	0.000367148	2839.69
ENSG00000079691	CARMIL1	capping protein regulator and myosin 1 linker 1	0.557127	0.232849	2.39266	0.016727	0.094514	150.685
ENSG00000274461	NA	NA	0.556067	0.184399	3.01557	0.00256496	0.0247741	255.838
ENSG00000242028	HYPK	huntingtin interacting protein K	0.55548	0.21952	2.53043	0.0113924	0.0726305	163.99
ENSG00000116017	ARID3A	AT-rich interaction domain 3A	0.554089	0.176146	3.14563	0.00165731	0.018003	313.309
ENSG00000198169	ZNF251	zinc finger protein 251	0.553462	0.207176	2.67145	0.00755233	0.0541334	239.817
ENSG00000280128	NA	NA	0.553254	0.192156	2.87919	0.00398692	0.0344231	226.302
ENSG00000162772	ATF3	activating transcription factor 3	0.552921	0.200518	2.75746	0.00582516	0.0452483	344.624
ENSG00000215039	CD27-AS1	CD27 antisense RNA 1	0.551231	0.218245	2.52574	0.0115455	0.0733393	169.786
ENSG00000181523	SGSH	N-sulfoglucosamine sulfohydrolase	0.551083	0.14114	3.9045	9.44216e-05	0.00192876	610.619
ENSG00000135407	AVIL	advillin	0.550909	0.21012	2.62188	0.00874471	0.0597872	178.453
ENSG00000054282	SDCCAG8	serologically defined colon cancer antigen 8	0.549258	0.110311	4.97916	6.38602e-07	3.07602e-05	3262.14
ENSG00000075826	SEC31B	SEC31 homolog B, COPII coat complex component	0.548126	0.196683	2.78685	0.00532237	0.0424245	248.971
ENSG00000169871	TRIM56	tripartite motif containing 56	0.547997	0.132925	4.12261	3.74601e-05	0.000891221	1620.23
ENSG00000180229	HERC2P3	hect domain and RLD 2 pseudogene 3	0.546901	0.169195	3.23237	0.00122768	0.0142177	335.293
ENSG00000158163	DZIP1L	DAZ interacting zinc finger protein 1 like	0.546788	0.177065	3.08806	0.00201465	0.0208745	383.327
ENSG00000170037	CNTROB	centrobin, centriole duplication and spindle assembly protein	0.546615	0.157281	3.4754	0.000510097	0.00740724	552.986
ENSG00000145220	LYAR	Ly1 antibody reactive	0.546261	0.196452	2.78063	0.00542536	0.0429766	264.393
ENSG00000255150	EID3	EP300 interacting inhibitor of differentiation 3	0.545706	0.20985	2.60046	0.00930995	0.0622477	177.929
ENSG00000160888	IER2	immediate early response 2	0.544826	0.198924	2.73887	0.00616512	0.0468048	213.748
ENSG00000242086	SDHAP2	succinate dehydrogenase complex flavoprotein subunit A pseudogene 2	0.544564	0.1151	4.73122	2.23177e-06	8.96096e-05	2025.45
ENSG00000179832	MROH1	maestro heat like repeat family member 1	0.54433	0.131881	4.12743	3.66833e-05	0.00088021	1013.8
ENSG00000270015	NA	NA	0.544218	0.229163	2.37481	0.0175581	0.0976389	146.39
ENSG00000274627	NA	NA	0.543657	0.146332	3.71524	0.000203009	0.0034777	572.638
ENSG00000283674	LOC729732	uncharacterized LOC729732	0.543147	0.204702	2.65336	0.00796954	0.056091	246.36
ENSG00000135205	CCDC146	coiled-coil domain containing 146	0.542543	0.210235	2.58065	0.00986133	0.0649985	251.471
ENSG00000110719	TCIRG1	T-cell immune regulator 1, ATPase H+ transporting V0 subunit a3	0.542347	0.117675	4.60886	4.04891e-06	0.00014623	1912.18
ENSG00000197381	ADARB1	adenosine deaminase, RNA specific B1	0.541548	0.157727	3.43346	0.000595935	0.00826816	600.208
ENSG00000104852	SNRNP70	small nuclear ribonucleoprotein U1 subunit 70	0.541026	0.119869	4.51349	6.37687e-06	0.000214805	1500.32
ENSG00000196912	ANKRD36B	ankyrin repeat domain 36B	0.540695	0.177428	3.0474	0.0023083	0.0230059	387.268
ENSG00000282100	NA	NA	0.539158	0.228005	2.36467	0.0180461	0.0993244	145.823
ENSG00000257354	NA	NA	0.538453	0.189488	2.84163	0.00448839	0.0375497	233.265
ENSG00000188603	CLN3	CLN3, battenin	0.53752	0.161605	3.32614	0.000880568	0.0110667	398.871
ENSG00000119242	CCDC92	coiled-coil domain containing 92	0.536919	0.170156	3.15545	0.00160251	0.0175987	624.216
ENSG00000112787	FBRSL1	fibrosin like 1	0.534235	0.179965	2.96855	0.00299213	0.027794	281.747
ENSG00000203709	NA	NA	0.533932	0.142209	3.75455	0.000173651	0.00308413	1508.19
ENSG00000075240	GRAMD4	GRAM domain containing 4	0.533819	0.126994	4.20351	2.62806e-05	0.000667155	1773.19
ENSG00000130827	PLXNA3	plexin A3	0.533791	0.143711	3.71434	0.000203736	0.0034859	604.304
ENSG00000185513	L3MBTL1	L3MBTL1, histone methyl-lysine binding protein	0.533365	0.208316	2.56037	0.0104562	0.0678973	202.67
ENSG00000147168	IL2RG	interleukin 2 receptor subunit gamma	0.532998	0.204186	2.61036	0.00904481	0.0610525	343.191
ENSG00000071859	FAM50A	family with sequence similarity 50 member A	0.531309	0.133614	3.97644	6.99552e-05	0.00151045	1510.85
ENSG00000126461	SCAF1	SR-related CTD associated factor 1	0.530351	0.163087	3.25195	0.00114617	0.0134743	527.447
ENSG00000214331	LOC283922	pyruvate dehydrogenase phosphatase regulatory subunit pseudogene	0.528701	0.148753	3.55423	0.000379084	0.00583747	525.192
ENSG00000162066	AMDHD2	amidohydrolase domain containing 2	0.527587	0.181184	2.91189	0.00359248	0.0319628	406.001
ENSG00000126456	IRF3	interferon regulatory factor 3	0.523164	0.190505	2.7462	0.00602896	0.0461912	269.238
ENSG00000105298	CACTIN	cactin, spliceosome C complex subunit	0.523063	0.209793	2.49323	0.0126585	0.0775245	190.727
ENSG00000100058	CRYBB2P1	crystallin beta B2 pseudogene 1	0.522006	0.169371	3.08203	0.00205597	0.0211628	370.705
ENSG00000071246	VASH1	vasohibin 1	0.521527	0.123086	4.23708	2.26445e-05	0.000594227	1374.22
ENSG00000126653	NSRP1	nuclear speckle splicing regulatory protein 1	0.521431	0.133781	3.89766	9.71264e-05	0.00196966	966.452
ENSG00000197375	SLC22A5	solute carrier family 22 member 5	0.521134	0.210923	2.47073	0.0134836	0.0806771	181.109
ENSG00000206530	CFAP44	cilia and flagella associated protein 44	0.519143	0.195651	2.65342	0.00796806	0.056091	419.316
ENSG00000269821	KCNQ1OT1	KCNQ1 opposite strand/antisense transcript 1 (non-protein coding)	0.51849	0.145585	3.56143	0.000368836	0.0057237	567.375
ENSG00000204227	RING1	ring finger protein 1	0.518243	0.183115	2.83015	0.00465259	0.0384642	299.559
ENSG00000279400	NA	NA	0.518119	0.191246	2.70917	0.00674511	0.049854	262.319
ENSG00000196187	TMEM63A	transmembrane protein 63A	0.517277	0.127459	4.05837	4.94166e-05	0.00112233	1086.91
ENSG00000123360	PDE1B	phosphodiesterase 1B	0.516855	0.164215	3.14743	0.00164712	0.0179411	422.339
ENSG00000138670	RASGEF1B	RasGEF domain family member 1B	0.515004	0.117709	4.37522	1.21309e-05	0.000367148	2350.63
ENSG00000082805	ERC1	ELKS/RAB6-interacting/CAST family member 1	0.514434	0.120107	4.28314	1.84274e-05	0.00050533	3103.81
ENSG00000221995	TIAF1	TGFB1-induced anti-apoptotic factor 1	0.514125	0.210744	2.43957	0.0147048	0.0858426	180.772
ENSG00000184205	TSPYL2	TSPY like 2	0.513746	0.217448	2.36261	0.0181466	0.099721	207.052
ENSG00000226380	NA	NA	0.5135	0.156803	3.2748	0.00105735	0.0127036	483.937
ENSG00000107581	EIF3A	eukaryotic translation initiation factor 3 subunit A	0.511997	0.126799	4.03785	5.39427e-05	0.00121278	10560.9
ENSG00000159788	RGS12	regulator of G protein signaling 12	0.509958	0.137636	3.70512	0.000211287	0.00359752	694.357
ENSG00000089048	ESF1	ESF1 nucleolar pre-rRNA processing protein homolog	0.509592	0.13347	3.81802	0.000134527	0.0025406	900.6
ENSG00000203485	INF2	inverted formin, FH2 and WH2 domain containing	0.509165	0.129924	3.91895	8.89366e-05	0.00184906	1468.59
ENSG00000154874	CCDC144B	coiled-coil domain containing 144B (pseudogene)	0.50896	0.140228	3.62952	0.000283952	0.00458412	797.487
ENSG00000173442	EHBP1L1	EH domain binding protein 1 like 1	0.508862	0.123657	4.11509	3.87025e-05	0.000914566	3641.5
ENSG00000157933	SKI	SKI proto-oncogene	0.507857	0.184083	2.75886	0.00580042	0.0451312	384.414
ENSG00000139718	SETD1B	SET domain containing 1B	0.507841	0.150826	3.36708	0.000759696	0.00994917	769.738
ENSG00000165684	SNAPC4	small nuclear RNA activating complex polypeptide 4	0.507726	0.20407	2.488	0.0128465	0.0780698	215.22
ENSG00000105928	GSDME	gasdermin E	0.507187	0.151245	3.35342	0.000798191	0.0103075	874.303
ENSG00000233895	NA	NA	0.506687	0.209431	2.41935	0.0155481	0.089547	230.286
ENSG00000138080	EMILIN1	elastin microfibril interfacer 1	0.506056	0.193205	2.61927	0.00881183	0.0601125	261.995
ENSG00000072840	EVC	EvC ciliary complex subunit 1	0.505699	0.151469	3.33862	0.000841942	0.0107136	520.576
ENSG00000156313	RPGR	retinitis pigmentosa GTPase regulator	0.504989	0.180751	2.79384	0.00520864	0.0417078	288.036
ENSG00000156860	FBRS	fibrosin	0.504384	0.145096	3.47621	0.000508547	0.00740007	672.15
ENSG00000232973	CYP1B1-AS1	CYP1B1 antisense RNA 1	0.502775	0.20765	2.42126	0.0154667	0.089211	233.415
ENSG00000154310	TNIK	TRAF2 and NCK interacting kinase	0.502648	0.141014	3.56451	0.000364532	0.00567576	1600.22
ENSG00000167987	VPS37C	VPS37C, ESCRT-I subunit	0.50241	0.159643	3.14709	0.00164905	0.0179411	434.593
ENSG00000214954	LRRC69	leucine rich repeat containing 69	0.501123	0.206414	2.42776	0.0151925	0.0880446	202.689
ENSG00000011243	AKAP8L	A-kinase anchoring protein 8 like	0.500577	0.14434	3.46804	0.000524276	0.00751963	727.839
ENSG00000160883	HK3	hexokinase 3	0.50056	0.112618	4.44477	8.79852e-06	0.000284743	2599.19
ENSG00000012822	CALCOCO1	calcium binding and coiled-coil domain 1	0.500517	0.148256	3.37602	0.000735429	0.009679	1410
ENSG00000175445	LPL	lipoprotein lipase	0.49996	0.130514	3.83072	0.000127771	0.00244265	2136.61
ENSG00000102125	TAZ	tafazzin	0.498527	0.190722	2.6139	0.00895152	0.0606272	257.581
ENSG00000175782	SLC35E3	solute carrier family 35 member E3	0.498237	0.159627	3.12125	0.00180086	0.0191467	650.45
ENSG00000239653	PSMD6-AS2	PSMD6 antisense RNA 2	0.497084	0.186544	2.6647	0.00770559	0.0548233	335.016
ENSG00000099326	MZF1	myeloid zinc finger 1	0.496871	0.169156	2.93736	0.00331022	0.0300046	328.673
ENSG00000271984	NA	NA	0.496564	0.206116	2.40915	0.0159897	0.0916415	280.336
ENSG00000131584	ACAP3	ArfGAP with coiled-coil, ankyrin repeat and PH domains 3	0.495271	0.168581	2.93788	0.00330463	0.0300046	376.826
ENSG00000136861	CDK5RAP2	CDK5 regulatory subunit associated protein 2	0.494432	0.130178	3.79811	0.000145802	0.00268887	2152.67
ENSG00000196440	ARMCX4	armadillo repeat containing, X-linked 4	0.493523	0.174901	2.82174	0.00477644	0.0392795	327.433
ENSG00000008394	MGST1	microsomal glutathione S-transferase 1	0.493523	0.191636	2.57532	0.0100148	0.0656397	262.387
ENSG00000166928	MS4A14	membrane spanning 4-domains A14	0.493334	0.145506	3.39048	0.000697704	0.00929365	1109.96
ENSG00000269858	EGLN2	egl-9 family hypoxia inducible factor 2	0.491136	0.177884	2.76099	0.00576261	0.0449368	286.813
ENSG00000181409	AATK	apoptosis associated tyrosine kinase	0.491041	0.1871	2.62448	0.00867807	0.0594649	323.43
ENSG00000251682	NA	NA	0.490968	0.159515	3.07788	0.00208477	0.0213443	396.905
ENSG00000272333	KMT2B	lysine methyltransferase 2B	0.490187	0.14453	3.3916	0.000694868	0.00927351	782.033
ENSG00000111424	VDR	vitamin D receptor	0.489823	0.200395	2.44429	0.0145138	0.0850616	365.354
ENSG00000138964	PARVG	parvin gamma	0.489551	0.125259	3.90832	9.29408e-05	0.00191245	1582.86
ENSG00000276550	HERC2P2	hect domain and RLD 2 pseudogene 2	0.489534	0.132247	3.70168	0.000214179	0.00363536	872.249
ENSG00000105821	DNAJC2	DnaJ heat shock protein family (Hsp40) member C2	0.488387	0.132368	3.68961	0.000224597	0.00378279	816.661
ENSG00000126464	PRR12	proline rich 12	0.485037	0.168034	2.88653	0.00389513	0.0337763	424.971
ENSG00000144674	GOLGA4	golgin A4	0.484789	0.112421	4.31227	1.61585e-05	0.000462099	4688.82
ENSG00000178685	PARP10	poly(ADP-ribose) polymerase family member 10	0.484163	0.178112	2.71831	0.00656172	0.0488314	296.159
ENSG00000235703	LINC00894	long intergenic non-protein coding RNA 894	0.483767	0.185666	2.60557	0.00917207	0.0617034	272.279
ENSG00000160271	RALGDS	ral guanine nucleotide dissociation stimulator	0.482507	0.149685	3.22349	0.00126641	0.0146059	597.117
ENSG00000002822	MAD1L1	mitotic arrest deficient 1 like 1	0.481618	0.135969	3.54212	0.000396926	0.00607883	1354.43
ENSG00000197355	UAP1L1	UDP-N-acetylglucosamine pyrophosphorylase 1 like 1	0.481526	0.131499	3.66183	0.000250416	0.00416089	852.807
ENSG00000089177	KIF16B	kinesin family member 16B	0.481018	0.129171	3.72387	0.000196192	0.00339413	1279.74
ENSG00000170525	PFKFB3	6-phosphofructo-2-kinase/fructose-2,6-biphosphatase 3	0.480872	0.113141	4.2502	2.13578e-05	0.000567908	3419.26
ENSG00000068400	GRIPAP1	GRIP1 associated protein 1	0.480422	0.122433	3.92397	8.71023e-05	0.00182174	1211.28
ENSG00000182903	ZNF721	zinc finger protein 721	0.480173	0.168676	2.84672	0.00441722	0.0371207	365.522
ENSG00000135976	ANKRD36	ankyrin repeat domain 36	0.479965	0.125641	3.82012	0.000133388	0.0025259	1998.56
ENSG00000107890	ANKRD26	ankyrin repeat domain 26	0.479878	0.143207	3.35093	0.0008054	0.0103447	818.592
ENSG00000163975	MELTF	melanotransferrin	0.479512	0.190237	2.5206	0.0117155	0.0740044	250.818
ENSG00000234420	ZNF37BP	zinc finger protein 37B, pseudogene	0.479062	0.166735	2.87319	0.00406344	0.034895	489.74
ENSG00000281026	N4BP2L2-IT2	N4BPL2 intronic transcript 2	0.477937	0.142484	3.35432	0.000795599	0.0102943	725.7
ENSG00000049192	ADAMTS6	ADAM metallopeptidase with thrombospondin type 1 motif 6	0.47658	0.188109	2.53353	0.0112919	0.0720881	443.063
ENSG00000104731	KLHDC4	kelch domain containing 4	0.474405	0.173527	2.73389	0.00625905	0.0473842	346.4
ENSG00000169592	INO80E	INO80 complex subunit E	0.473883	0.172635	2.745	0.00605111	0.0463103	306.584
ENSG00000074370	ATP2A3	ATPase sarcoplasmic/endoplasmic reticulum Ca2+ transporting 3	0.47351	0.16535	2.86369	0.0041874	0.0356489	627.336
ENSG00000148737	TCF7L2	transcription factor 7 like 2	0.472402	0.179183	2.63643	0.00837845	0.0583245	306.017
ENSG00000077150	NFKB2	nuclear factor kappa B subunit 2	0.472292	0.163567	2.88745	0.00388382	0.0337408	548.893
ENSG00000104951	IL4I1	interleukin 4 induced 1	0.472152	0.156373	3.01939	0.00253285	0.0245116	651.895
ENSG00000185324	CDK10	cyclin dependent kinase 10	0.471407	0.180021	2.61862	0.00882865	0.0601341	318.592
ENSG00000263528	IKBKE	inhibitor of nuclear factor kappa B kinase subunit epsilon	0.471386	0.173162	2.72223	0.00648431	0.0485648	591.26
ENSG00000174501	ANKRD36C	ankyrin repeat domain 36C	0.468411	0.126621	3.69932	0.000216176	0.00365854	1687.32
ENSG00000130208	APOC1	apolipoprotein C1	0.468121	0.147488	3.17395	0.00150378	0.0167774	1179.14
ENSG00000229127	NA	NA	0.466837	0.148592	3.14174	0.00167946	0.0182013	496.396
ENSG00000101194	SLC17A9	solute carrier family 17 member 9	0.466226	0.187024	2.49287	0.0126715	0.0775245	245.697
ENSG00000273136	NBPF26	NBPF member 26	0.465678	0.184814	2.5197	0.0117453	0.0740051	299.201
ENSG00000128159	TUBGCP6	tubulin gamma complex associated protein 6	0.465499	0.151602	3.07054	0.0021367	0.0217283	535.56
ENSG00000137496	IL18BP	interleukin 18 binding protein	0.465303	0.143672	3.23866	0.00120095	0.0139555	618.909
ENSG00000246067	RAB30-AS1	RAB30 antisense RNA 1 (head to head)	0.464318	0.180053	2.57879	0.00991479	0.0652588	277.126
ENSG00000006451	RALA	RAS like proto-oncogene A	0.463867	0.138977	3.33773	0.00084467	0.0107136	1278.79
ENSG00000168404	MLKL	mixed lineage kinase domain like pseudokinase	0.463665	0.161518	2.87067	0.00409608	0.0350241	393.424
ENSG00000127663	KDM4B	lysine demethylase 4B	0.463398	0.168641	2.74784	0.00599896	0.0460568	854.082
ENSG00000060491	OGFR	opioid growth factor receptor	0.463035	0.133432	3.4702	0.000520079	0.00750553	1018.03
ENSG00000100836	PABPN1	poly(A) binding protein nuclear 1	0.463011	0.17517	2.64321	0.00821232	0.0575109	296.021
ENSG00000247828	TMEM161B-AS1	TMEM161B antisense RNA 1	0.462538	0.153186	3.01946	0.00253224	0.0245116	446.66
ENSG00000087157	PGS1	phosphatidylglycerophosphate synthase 1	0.462118	0.159979	2.88863	0.0038693	0.0336773	472.775
ENSG00000224003	NA	NA	0.46185	0.1721	2.68362	0.00728303	0.052661	345.841
ENSG00000163166	IWS1	IWS1, SUPT6H interacting protein	0.458761	0.131643	3.4849	0.000492329	0.00720429	1606.32
ENSG00000164880	INTS1	integrator complex subunit 1	0.458278	0.142318	3.22009	0.00128152	0.0147054	791.479
ENSG00000066697	MSANTD3	Myb/SANT DNA binding domain containing 3	0.457963	0.177893	2.57438	0.0100421	0.0657879	342.113
ENSG00000134815	DHX34	DExH-box helicase 34	0.457844	0.180881	2.53119	0.0113675	0.0725378	279.976
ENSG00000178209	PLEC	plectin	0.457821	0.120504	3.79923	0.000145146	0.00268887	25724.9
ENSG00000173230	GOLGB1	golgin B1	0.45584	0.110559	4.12306	3.73867e-05	0.000890986	6419.04
ENSG00000248971	NA	NA	0.454419	0.182846	2.48526	0.0129456	0.0783926	281.245
ENSG00000186174	BCL9L	B-cell CLL/lymphoma 9 like	0.45434	0.160354	2.83335	0.00460635	0.0382398	387.856
ENSG00000112659	CUL9	cullin 9	0.451791	0.132025	3.42202	0.000621581	0.00857305	822.511
ENSG00000118503	TNFAIP3	TNF alpha induced protein 3	0.45113	0.15483	2.91371	0.00357166	0.0317977	856.764
ENSG00000105321	CCDC9	coiled-coil domain containing 9	0.449326	0.187416	2.39748	0.0165084	0.0937328	284.107
ENSG00000182095	TNRC18	trinucleotide repeat containing 18	0.449129	0.129218	3.47575	0.000509426	0.00740517	2671.4
ENSG00000075275	CELSR1	cadherin EGF LAG seven-pass G-type receptor 1	0.448847	0.138594	3.23858	0.00120128	0.0139555	1525.64
ENSG00000124574	ABCC10	ATP binding cassette subfamily C member 10	0.448652	0.158362	2.83309	0.00461006	0.0382479	484.933
ENSG00000020577	SAMD4A	sterile alpha motif domain containing 4A	0.44838	0.140672	3.18742	0.00143548	0.0161254	1484.96
ENSG00000019144	PHLDB1	pleckstrin homology like domain family B member 1	0.446564	0.158514	2.8172	0.00484444	0.0396294	449.428
ENSG00000279166	NA	NA	0.446505	0.1191	3.74899	0.000177551	0.00314541	2867.03
ENSG00000102390	PBDC1	polysaccharide biosynthesis domain containing 1	0.446051	0.177747	2.50947	0.0120911	0.0755384	435.311
ENSG00000166436	TRIM66	tripartite motif containing 66	0.445731	0.145612	3.06108	0.00220537	0.022265	538.093
ENSG00000004534	RBM6	RNA binding motif protein 6	0.445568	0.117187	3.80219	0.000143422	0.00266548	2671
ENSG00000122417	ODF2L	outer dense fiber of sperm tails 2 like	0.44528	0.160016	2.78273	0.00539038	0.0427546	496.36
ENSG00000107816	LZTS2	leucine zipper tumor suppressor 2	0.444497	0.154524	2.87655	0.0040205	0.0346277	457.193
ENSG00000123200	ZC3H13	zinc finger CCCH-type containing 13	0.444118	0.119753	3.70862	0.000208393	0.00356123	2723.13
ENSG00000122965	RBM19	RNA binding motif protein 19	0.44395	0.130228	3.40903	0.000651938	0.00888678	959.224
ENSG00000038219	BOD1L1	biorientation of chromosomes in cell division 1 like 1	0.443325	0.118317	3.74694	0.000179007	0.00316575	4027.37
ENSG00000107263	RAPGEF1	Rap guanine nucleotide exchange factor 1	0.441283	0.12126	3.63915	0.000273535	0.00444153	6511.31
ENSG00000148926	ADM	adrenomedullin	0.441197	0.134403	3.28264	0.00102839	0.0124877	1302.54
ENSG00000213983	AP1G2	adaptor related protein complex 1 gamma 2 subunit	0.441116	0.154628	2.85276	0.00433418	0.0366674	431.584
ENSG00000136938	ANP32B	acidic nuclear phosphoprotein 32 family member B	0.439713	0.161226	2.72731	0.00638538	0.0480291	1708.25
ENSG00000150977	RILPL2	Rab interacting lysosomal protein like 2	0.439592	0.13169	3.33807	0.000843626	0.0107136	836.607
ENSG00000254470	AP5B1	adaptor related protein complex 5 beta 1 subunit	0.439428	0.161637	2.71861	0.00655564	0.0488137	410.181
ENSG00000132424	PNISR	PNN interacting serine and arginine rich protein	0.439226	0.119732	3.6684	0.000244072	0.00407165	4075.5
ENSG00000044090	CUL7	cullin 7	0.439086	0.164716	2.66572	0.00768244	0.0547301	385.092
ENSG00000141956	PRDM15	PR/SET domain 15	0.438839	0.17618	2.49085	0.0127437	0.0777774	313.629
ENSG00000111364	DDX55	DEAD-box helicase 55	0.438741	0.154127	2.84662	0.00441857	0.0371207	494.647
ENSG00000173209	AHSA2	activator of HSP90 ATPase homolog 2	0.438273	0.125727	3.4859	0.000490492	0.00719713	1702.1
ENSG00000023892	DEF6	DEF6, guanine nucleotide exchange factor	0.436687	0.128188	3.40662	0.000657732	0.00893101	1179.54
ENSG00000088970	KIZ	kizuna centrosomal protein	0.436356	0.177721	2.45529	0.0140772	0.0833744	301.607
ENSG00000103005	USB1	U6 snRNA biogenesis phosphodiesterase 1	0.435681	0.160818	2.70916	0.00674539	0.049854	388.644
ENSG00000172432	GTPBP2	GTP binding protein 2	0.435427	0.139046	3.13153	0.00173898	0.018673	724.375
ENSG00000134245	WNT2B	Wnt family member 2B	0.435051	0.172459	2.52263	0.011648	0.0737897	427.9
ENSG00000149499	EML3	echinoderm microtubule associated protein like 3	0.431789	0.148752	2.90275	0.00369903	0.0326356	507.063
ENSG00000172932	ANKRD13D	ankyrin repeat domain 13D	0.430888	0.135141	3.18843	0.00143047	0.0160876	807.518
ENSG00000067365	METTL22	methyltransferase like 22	0.430301	0.163121	2.63793	0.00834135	0.0581529	376.546
ENSG00000143801	PSEN2	presenilin 2	0.429952	0.155042	2.77314	0.00555186	0.0437061	450.411
ENSG00000126001	CEP250	centrosomal protein 250	0.428599	0.128635	3.33189	0.000862579	0.0109073	1858.68
ENSG00000137221	TJAP1	tight junction associated protein 1	0.428496	0.172809	2.47959	0.0131533	0.0792422	302.113
ENSG00000137841	PLCB2	phospholipase C beta 2	0.427296	0.125087	3.41599	0.000635501	0.0087221	3051.13
ENSG00000185684	EP400NL	EP400 N-terminal like	0.427258	0.16551	2.58146	0.00983823	0.0649073	359.501
ENSG00000170949	ZNF160	zinc finger protein 160	0.423993	0.133393	3.17851	0.00148033	0.0165421	1261.99
ENSG00000155256	ZFYVE27	zinc finger FYVE-type containing 27	0.423481	0.178584	2.37133	0.017724	0.0981394	287.591
ENSG00000145734	BDP1	B double prime 1, subunit of RNA polymerase III transcription initiation factor IIIB	0.423108	0.116432	3.63393	0.000279135	0.00452199	3524.1
ENSG00000180900	SCRIB	scribbled planar cell polarity protein	0.422876	0.175349	2.41163	0.0158815	0.0911332	307.847
ENSG00000141526	SLC16A3	solute carrier family 16 member 3	0.421507	0.131624	3.20235	0.00136311	0.0154416	2215.41
ENSG00000146063	TRIM41	tripartite motif containing 41	0.42119	0.167127	2.52017	0.0117297	0.0740044	358.342
ENSG00000196498	NCOR2	nuclear receptor corepressor 2	0.420395	0.124342	3.38096	0.000722336	0.0095672	3789.48
ENSG00000140400	MAN2C1	mannosidase alpha class 2C member 1	0.420217	0.137185	3.06314	0.00219025	0.0221763	822.849
ENSG00000130254	SAFB2	scaffold attachment factor B2	0.420179	0.122904	3.41877	0.000629057	0.00866762	1721.6
ENSG00000280138	NA	NA	0.417924	0.152439	2.74159	0.00611424	0.0466152	469.451
ENSG00000267702	NA	NA	0.417321	0.156838	2.66084	0.0077946	0.0552203	436
ENSG00000205356	TECPR1	tectonin beta-propeller repeat containing 1	0.41723	0.174962	2.38468	0.0170939	0.0959683	370.758
ENSG00000163393	SLC22A15	solute carrier family 22 member 15	0.415693	0.137175	3.03038	0.00244245	0.0238842	952.689
ENSG00000052795	FNIP2	folliculin interacting protein 2	0.415279	0.110446	3.76002	0.000169899	0.0030406	2672.47
ENSG00000186834	HEXIM1	hexamethylene bisacetamide inducible 1	0.414896	0.141969	2.92245	0.00347292	0.0311363	617.768
ENSG00000244879	NA	NA	0.412992	0.136066	3.03524	0.00240345	0.0235851	774.099
ENSG00000050767	COL23A1	collagen type XXIII alpha 1 chain	0.41293	0.153371	2.69236	0.00709479	0.0517747	624.174
ENSG00000108848	LUC7L3	LUC7 like 3 pre-mRNA splicing factor	0.412376	0.130339	3.16388	0.00155679	0.0172317	2587.45
ENSG00000154783	FGD5	FYVE, RhoGEF and PH domain containing 5	0.411728	0.16097	2.5578	0.0105336	0.068337	393.321
ENSG00000214176	NA	NA	0.41145	0.139771	2.94374	0.0032427	0.0295876	1010.3
ENSG00000250903	NA	NA	0.410592	0.143936	2.85261	0.00433615	0.0366674	600.887
ENSG00000119707	RBM25	RNA binding motif protein 25	0.409877	0.121935	3.36144	0.000775368	0.0101166	2988.92
ENSG00000183354	KIAA2026	KIAA2026	0.409054	0.120557	3.39303	0.000691248	0.0092428	1611.53
ENSG00000104885	DOT1L	DOT1 like histone lysine methyltransferase	0.408462	0.157075	2.60043	0.00931072	0.0622477	439.15
ENSG00000276231	PIK3R6	phosphoinositide-3-kinase regulatory subunit 6	0.408006	0.163368	2.49746	0.0125086	0.0770135	382.119
ENSG00000140853	NLRC5	NLR family CARD domain containing 5	0.407753	0.155944	2.61474	0.00892942	0.060536	496.577
ENSG00000137193	PIM1	Pim-1 proto-oncogene, serine/threonine kinase	0.406736	0.169819	2.39511	0.0166154	0.0941111	348.939
ENSG00000151461	UPF2	UPF2, regulator of nonsense mediated mRNA decay	0.406232	0.121841	3.33411	0.000855742	0.0108324	1711.94
ENSG00000173068	BNC2	basonuclin 2	0.40605	0.156591	2.59306	0.00951249	0.0632654	635.262
ENSG00000160791	CCR5	C-C motif chemokine receptor 5 (gene/pseudogene)	0.405376	0.122072	3.32079	0.000897622	0.0112508	1583.03
ENSG00000123636	BAZ2B	bromodomain adjacent to zinc finger domain 2B	0.404221	0.116143	3.48037	0.00050073	0.00730149	3891.76
ENSG00000196295	NA	NA	0.403265	0.110412	3.65236	0.000259846	0.00427373	3375.04
ENSG00000103150	MLYCD	malonyl-CoA decarboxylase	0.40291	0.161157	2.5001	0.0124157	0.0768121	398.819
ENSG00000175467	SART1	SART1, U4/U6.U5 tri-snRNP-associated protein 1	0.402201	0.136035	2.95659	0.00311056	0.0287143	1215.4
ENSG00000111011	RSRC2	arginine and serine rich coiled-coil 2	0.402023	0.114477	3.51182	0.000445042	0.00664858	1940.18
ENSG00000197471	SPN	sialophorin	0.401763	0.141984	2.82962	0.00466026	0.0385048	608.487
ENSG00000100813	ACIN1	apoptotic chromatin condensation inducer 1	0.401485	0.117826	3.40744	0.000655755	0.00891897	4090
ENSG00000221978	CCNL2	cyclin L2	0.401279	0.131961	3.0409	0.00235873	0.0233095	1642.14
ENSG00000100083	GGA1	golgi associated, gamma adaptin ear containing, ARF binding protein 1	0.400051	0.122893	3.25528	0.0011328	0.0133394	1500.08
ENSG00000156711	MAPK13	mitogen-activated protein kinase 13	0.399059	0.118642	3.36356	0.000769449	0.0100581	1833.05
ENSG00000159433	STARD9	StAR related lipid transfer domain containing 9	0.398428	0.146417	2.72118	0.00650484	0.0486146	738.566
ENSG00000102241	HTATSF1	HIV-1 Tat specific factor 1	0.39721	0.140551	2.82609	0.00471196	0.0388404	1073.14
ENSG00000148356	LRSAM1	leucine rich repeat and sterile alpha motif containing 1	0.396396	0.151569	2.61527	0.00891558	0.0605221	735.473
ENSG00000140332	TLE3	transducin like enhancer of split 3	0.394497	0.126408	3.12082	0.00180346	0.0191599	1887.54
ENSG00000168724	DNAJC21	DnaJ heat shock protein family (Hsp40) member C21	0.394476	0.124593	3.16612	0.00154489	0.017127	1267.53
ENSG00000100284	TOM1	target of myb1 membrane trafficking protein	0.394423	0.135224	2.91681	0.00353637	0.0315638	1110.07
ENSG00000064932	SBNO2	strawberry notch homolog 2	0.39219	0.156948	2.49886	0.0124595	0.0768803	449.449
ENSG00000215421	ZNF407	zinc finger protein 407	0.391864	0.134647	2.91031	0.00361069	0.0320841	1379.09
ENSG00000137776	SLTM	SAFB like transcription modulator	0.391249	0.119553	3.27261	0.0010656	0.0127409	3395.89
ENSG00000235531	MSC-AS1	MSC antisense RNA 1	0.390406	0.14523	2.68818	0.0071842	0.0523244	561.604
ENSG00000133612	AGAP3	ArfGAP with GTPase domain, ankyrin repeat and PH domain 3	0.389733	0.116563	3.34354	0.000827158	0.0105661	1757.28
ENSG00000169062	UPF3A	UPF3A, regulator of nonsense mediated mRNA decay	0.389187	0.14555	2.67391	0.00749718	0.0538207	699.758
ENSG00000139625	MAP3K12	mitogen-activated protein kinase kinase kinase 12	0.389161	0.158022	2.46271	0.0137892	0.082085	492.961
ENSG00000122515	ZMIZ2	zinc finger MIZ-type containing 2	0.388588	0.150001	2.59056	0.00958198	0.063606	640.286
ENSG00000115355	CCDC88A	coiled-coil domain containing 88A	0.387355	0.101809	3.80474	0.000141953	0.0026452	20252.5
ENSG00000122085	MTERF4	mitochondrial transcription termination factor 4	0.386721	0.159212	2.42897	0.0151419	0.087824	396.175
ENSG00000165525	NEMF	nuclear export mediator factor	0.386518	0.112101	3.44795	0.000564855	0.00796987	2735.09
ENSG00000275023	MLLT6	MLLT6, PHD finger containing	0.386241	0.111667	3.45885	0.000542485	0.00775698	2446.76
ENSG00000134107	BHLHE40	basic helix-loop-helix family member e40	0.38584	0.148302	2.60171	0.00927591	0.0621335	870.911
ENSG00000090905	TNRC6A	trinucleotide repeat containing 6A	0.385618	0.116625	3.30649	0.000944733	0.0116742	1991.69
ENSG00000167674	HDGFL2	HDGF like 2	0.385523	0.155424	2.48046	0.0131213	0.0791372	604.082
ENSG00000134030	CTIF	cap binding complex dependent translation initiation factor	0.38539	0.153371	2.51279	0.0119781	0.074923	468.815
ENSG00000231721	LINC-PINT	long intergenic non-protein coding RNA, p53 induced transcript	0.385228	0.13754	2.80085	0.00509686	0.0410237	1058.73
ENSG00000140678	ITGAX	integrin subunit alpha X	0.384877	0.110793	3.47384	0.000513063	0.0074349	6359.5
ENSG00000103043	VAC14	Vac14, PIKFYVE complex component	0.384704	0.117246	3.28116	0.00103381	0.0125394	2219.99
ENSG00000178104	PDE4DIP	phosphodiesterase 4D interacting protein	0.384422	0.109965	3.49585	0.000472546	0.00698501	6486.72
ENSG00000164048	ZNF589	zinc finger protein 589	0.383853	0.145349	2.64091	0.00826844	0.057833	621.21
ENSG00000083223	ZCCHC6	zinc finger CCHC-type containing 6	0.383049	0.112218	3.41342	0.000641525	0.00877229	3854.97
ENSG00000073910	FRY	FRY microtubule binding protein	0.382931	0.156137	2.45254	0.0141851	0.0837305	422.51
ENSG00000157796	WDR19	WD repeat domain 19	0.382049	0.155827	2.45174	0.0142167	0.083811	450.239
ENSG00000160633	SAFB	scaffold attachment factor B	0.38058	0.12567	3.02842	0.00245839	0.0239732	1983.76
ENSG00000175662	TOM1L2	target of myb1 like 2 membrane trafficking protein	0.379604	0.153662	2.47039	0.0134967	0.0807062	468.313
ENSG00000148296	SURF6	surfeit 6	0.379421	0.142582	2.66108	0.00778909	0.0552203	659.945
ENSG00000095951	HIVEP1	human immunodeficiency virus type I enhancer binding protein 1	0.378357	0.140388	2.69508	0.00703711	0.0515478	1085.37
ENSG00000008710	PKD1	polycystin 1, transient receptor potential channel interacting	0.378104	0.157801	2.39608	0.0165715	0.0939005	409.513
ENSG00000248124	NA	NA	0.377853	0.153825	2.45638	0.0140343	0.0831909	767.697
ENSG00000186635	ARAP1	ArfGAP with RhoGAP domain, ankyrin repeat and PH domain 1	0.37643	0.106944	3.51987	0.000431762	0.00649172	8693.95
ENSG00000103126	AXIN1	axin 1	0.374199	0.154459	2.42264	0.0154081	0.0890364	521.998
ENSG00000135365	PHF21A	PHD finger protein 21A	0.37339	0.156279	2.38925	0.0168829	0.0949858	1604.62
ENSG00000124831	LRRFIP1	LRR binding FLII interacting protein 1	0.37328	0.111135	3.35881	0.0007828	0.0101662	7326.71
ENSG00000115295	CLIP4	CAP-Gly domain containing linker protein family member 4	0.372889	0.144488	2.58076	0.00985821	0.0649985	2165.84
ENSG00000257621	PSMA3-AS1	PSMA3 antisense RNA 1	0.371563	0.120552	3.08218	0.00205489	0.0211628	1576.16
ENSG00000065357	DGKA	diacylglycerol kinase alpha	0.369062	0.153472	2.40476	0.0161831	0.092485	785.169
ENSG00000198393	ZNF26	zinc finger protein 26	0.368915	0.139535	2.64389	0.00819604	0.0574255	634.68
ENSG00000157637	SLC38A10	solute carrier family 38 member 10	0.368132	0.135003	2.72685	0.00639426	0.0480702	1180.4
ENSG00000104205	SGK3	serum/glucocorticoid regulated kinase family member 3	0.36724	0.15175	2.42004	0.0155188	0.0894184	464.395
ENSG00000067369	TP53BP1	tumor protein p53 binding protein 1	0.363878	0.12535	2.90289	0.00369737	0.0326356	1132.24
ENSG00000125733	TRIP10	thyroid hormone receptor interactor 10	0.362944	0.145555	2.49352	0.0126483	0.0775245	690.548
ENSG00000173575	CHD2	chromodomain helicase DNA binding protein 2	0.362921	0.116558	3.11366	0.00184782	0.0195423	4174.83
ENSG00000196535	MYO18A	myosin XVIIIA	0.362806	0.109957	3.29954	0.000968441	0.0119042	3053.75
ENSG00000154222	CC2D1B	coiled-coil and C2 domain containing 1B	0.362588	0.123453	2.93705	0.0033135	0.0300046	1212.02
ENSG00000272779	NA	NA	0.36217	0.15254	2.37426	0.0175844	0.0976389	474.014
ENSG00000100985	MMP9	matrix metallopeptidase 9	0.361849	0.125156	2.89119	0.00383791	0.0334873	52804.1
ENSG00000110274	CEP164	centrosomal protein 164	0.361738	0.146166	2.47485	0.0133293	0.080027	559.162
ENSG00000070047	PHRF1	PHD and ring finger domains 1	0.361645	0.130191	2.77781	0.00547265	0.043156	954.978
ENSG00000170004	CHD3	chromodomain helicase DNA binding protein 3	0.361568	0.109725	3.29521	0.000983481	0.0120679	3544.86
ENSG00000026652	AGPAT4	1-acylglycerol-3-phosphate O-acyltransferase 4	0.360687	0.135878	2.65449	0.00794277	0.0559869	712.012
ENSG00000185946	RNPC3	RNA binding region (RNP1, RRM) containing 3	0.35978	0.131361	2.73886	0.0061653	0.0468048	835.631
ENSG00000106266	SNX8	sorting nexin 8	0.358715	0.131842	2.7208	0.00651243	0.0486272	1062.04
ENSG00000166477	LEO1	LEO1 homolog, Paf1/RNA polymerase II complex component	0.358594	0.150844	2.37725	0.0174424	0.0973398	517.668
ENSG00000129071	MBD4	methyl-CpG binding domain 4, DNA glycosylase	0.356908	0.119767	2.98003	0.00288224	0.02697	1655.81
ENSG00000188994	ZNF292	zinc finger protein 292	0.356237	0.124236	2.86742	0.00413837	0.0353173	3000.37
ENSG00000113648	H2AFY	H2A histone family member Y	0.353286	0.109028	3.24032	0.00119396	0.0139309	10368.2
ENSG00000234545	FAM133B	family with sequence similarity 133 member B	0.35269	0.140152	2.51648	0.0118532	0.0744171	752.654
ENSG00000141503	MINK1	misshapen like kinase 1	0.351718	0.122523	2.87063	0.00409652	0.0350241	1551.49
ENSG00000111142	METAP2	methionyl aminopeptidase 2	0.351368	0.136343	2.57709	0.00996346	0.0654869	1632.97
ENSG00000165733	BMS1	BMS1, ribosome biogenesis factor	0.350755	0.123857	2.83194	0.00462659	0.0383624	1446.9
ENSG00000167548	KMT2D	lysine methyltransferase 2D	0.348796	0.114675	3.04159	0.0023533	0.0232723	3527.9
ENSG00000151914	DST	dystonin	0.347889	0.126381	2.7527	0.00591067	0.0456189	6771.8
ENSG00000158417	EIF5B	eukaryotic translation initiation factor 5B	0.346476	0.121761	2.84554	0.00443362	0.0372025	1891.11
ENSG00000167232	ZNF91	zinc finger protein 91	0.346175	0.132932	2.60414	0.00921047	0.0617979	898.422
ENSG00000267680	ZNF224	zinc finger protein 224	0.345403	0.141688	2.43777	0.0147783	0.086143	717.403
ENSG00000167703	SLC43A2	solute carrier family 43 member 2	0.343918	0.125024	2.75081	0.00594472	0.045746	1774.04
ENSG00000109920	FNBP4	formin binding protein 4	0.343622	0.131729	2.60856	0.00909246	0.0612855	2831.76
ENSG00000124228	DDX27	DEAD-box helicase 27	0.343384	0.124757	2.75241	0.00591581	0.0456237	1119.84
ENSG00000135968	GCC2	GRIP and coiled-coil domain containing 2	0.34334	0.124185	2.76475	0.00569669	0.0445219	2358.44
ENSG00000032219	ARID4A	AT-rich interaction domain 4A	0.342025	0.120629	2.83534	0.00457764	0.0381144	2108.61
ENSG00000141258	SGSM2	small G protein signaling modulator 2	0.339176	0.141363	2.39933	0.0164253	0.0934502	648.875
ENSG00000113141	IK	IK cytokine	0.338968	0.134625	2.51787	0.0118067	0.0741899	1653.79
ENSG00000271383	LOC100996717	notch homolog 2 N-terminal-like protein	0.338282	0.124605	2.71483	0.00663092	0.0491895	1884.33
ENSG00000159842	ABR	active BCR-related	0.338106	0.109492	3.08794	0.0020155	0.0208745	4502.34
ENSG00000072274	TFRC	transferrin receptor	0.337884	0.135188	2.49937	0.0124414	0.0768364	3777.59
ENSG00000075407	ZNF37A	zinc finger protein 37A	0.33575	0.137238	2.44647	0.0144262	0.0847196	781.549
ENSG00000110514	MADD	MAP kinase activating death domain	0.335539	0.134604	2.49279	0.0126746	0.0775245	1915.68
ENSG00000164609	SLU7	SLU7 homolog, splicing factor	0.334858	0.125511	2.66796	0.00763134	0.0544768	1328.48
ENSG00000114423	CBLB	Cbl proto-oncogene B	0.334133	0.118593	2.81748	0.00484026	0.0396183	2536.96
ENSG00000162777	DENND2D	DENN domain containing 2D	0.33277	0.135942	2.44789	0.0143695	0.0845693	937.966
ENSG00000185404	SP140L	SP140 nuclear body protein like	0.332129	0.137176	2.42118	0.0154701	0.089211	738.916
ENSG00000127914	AKAP9	A-kinase anchoring protein 9	0.331503	0.115379	2.87315	0.00406398	0.034895	3741.84
ENSG00000089639	GMIP	GEM interacting protein	0.33137	0.121798	2.72064	0.00651548	0.0486272	1542.52
ENSG00000089280	FUS	FUS RNA binding protein	0.329881	0.111608	2.95571	0.00311949	0.0287719	2658.64
ENSG00000108819	PPP1R9B	protein phosphatase 1 regulatory subunit 9B	0.32975	0.123568	2.66857	0.0076174	0.0544328	3067.71
ENSG00000197912	SPG7	SPG7, paraplegin matrix AAA peptidase subunit	0.328327	0.129791	2.52966	0.0114175	0.072724	1053.73
ENSG00000079432	CIC	capicua transcriptional repressor	0.327529	0.134779	2.43011	0.0150944	0.0876211	1053.98
ENSG00000054267	ARID4B	AT-rich interaction domain 4B	0.324552	0.123134	2.63577	0.00839474	0.0583795	2000.03
ENSG00000071242	RPS6KA2	ribosomal protein S6 kinase A2	0.324303	0.114226	2.83914	0.00452357	0.0377764	3185.52
ENSG00000152061	RABGAP1L	RAB GTPase activating protein 1 like	0.323676	0.128714	2.5147	0.0119133	0.0746939	1759.75
ENSG00000108669	CYTH1	cytohesin 1	0.322969	0.126495	2.55322	0.0106731	0.0690816	2140.67
ENSG00000184216	IRAK1	interleukin 1 receptor associated kinase 1	0.322504	0.114701	2.81169	0.00492818	0.0400572	2003.99
ENSG00000099991	CABIN1	calcineurin binding protein 1	0.321527	0.134125	2.39721	0.0165203	0.0937625	808.297
ENSG00000087074	PPP1R15A	protein phosphatase 1 regulatory subunit 15A	0.321242	0.110674	2.90261	0.00370071	0.0326356	2663.63
ENSG00000118762	PKD2	polycystin 2, transient receptor potential cation channel	0.321138	0.13362	2.40338	0.0162444	0.0926466	783.809
ENSG00000167566	NCKAP5L	NCK associated protein 5 like	0.319714	0.132732	2.40871	0.0160091	0.0916779	832.81
ENSG00000137710	RDX	radixin	0.319219	0.120947	2.63933	0.00830692	0.0580284	2481.39
ENSG00000185485	SDHAP1	succinate dehydrogenase complex flavoprotein subunit A pseudogene 1	0.319168	0.133196	2.39623	0.0165648	0.0939005	772.734
ENSG00000106683	LIMK1	LIM domain kinase 1	0.31829	0.122244	2.60374	0.0092214	0.0617979	1403.13
ENSG00000145901	TNIP1	TNFAIP3 interacting protein 1	0.318268	0.120612	2.63876	0.0083209	0.0580875	2507.14
ENSG00000171634	BPTF	bromodomain PHD finger transcription factor	0.31673	0.113053	2.80161	0.0050848	0.0409502	4639.93
ENSG00000083896	YTHDC1	YTH domain containing 1	0.31654	0.12444	2.54371	0.0109681	0.0704687	1566.05
ENSG00000115548	KDM3A	lysine demethylase 3A	0.31648	0.120393	2.62872	0.00857074	0.0589891	3706.23
ENSG00000119688	ABCD4	ATP binding cassette subfamily D member 4	0.315338	0.129575	2.43362	0.0149486	0.0869551	935.655
ENSG00000103249	CLCN7	chloride voltage-gated channel 7	0.314634	0.125703	2.50299	0.012315	0.0764599	1373.06
ENSG00000231074	NA	NA	0.312403	0.130241	2.39866	0.016455	0.0935814	1032.24
ENSG00000135164	DMTF1	cyclin D binding myb like transcription factor 1	0.30919	0.1192	2.59388	0.00949004	0.0632053	1909.45
ENSG00000141446	ESCO1	establishment of sister chromatid cohesion N-acetyltransferase 1	0.308216	0.123701	2.49161	0.0127166	0.0776459	1162.05
ENSG00000061936	SFSWAP	splicing factor SWAP	0.308013	0.127865	2.4089	0.0160007	0.0916674	1245.71
ENSG00000125633	CCDC93	coiled-coil domain containing 93	0.30776	0.110521	2.78461	0.00535913	0.0425723	3945.11
ENSG00000118985	ELL2	elongation factor for RNA polymerase II 2	0.307218	0.114618	2.68037	0.00735415	0.0530384	3944.23
ENSG00000106443	PHF14	PHD finger protein 14	0.305135	0.127409	2.39492	0.0166241	0.0941227	1088.47
ENSG00000111144	LTA4H	leukotriene A4 hydrolase	0.303409	0.115149	2.63492	0.00841571	0.0583808	5211.9
ENSG00000177200	CHD9	chromodomain helicase DNA binding protein 9	0.303186	0.107974	2.80794	0.00498596	0.0403582	3797.13
ENSG00000078674	PCM1	pericentriolar material 1	0.301365	0.113777	2.64873	0.00807945	0.0567221	5840.7
ENSG00000182372	CLN8	CLN8, transmembrane ER and ERGIC protein	0.300877	0.117969	2.55047	0.0107579	0.0695341	1684.46
ENSG00000085224	ATRX	ATRX, chromatin remodeler	0.298515	0.108658	2.7473	0.00600886	0.0460877	6106.25
ENSG00000105401	CDC37	cell division cycle 37	0.297748	0.12096	2.46154	0.0138344	0.0822839	1583.47
ENSG00000117984	CTSD	cathepsin D	0.296368	0.122376	2.42179	0.0154443	0.0891357	2510.59
ENSG00000116580	GON4L	gon-4 like	0.292977	0.122482	2.392	0.016757	0.0945697	2049.91
ENSG00000127838	PNKD	paroxysmal nonkinesigenic dyskinesia	0.290998	0.121343	2.39814	0.0164786	0.0936393	1371.12
ENSG00000145833	DDX46	DEAD-box helicase 46	0.290481	0.122282	2.3755	0.0175251	0.0976073	2013.31
ENSG00000128805	ARHGAP22	Rho GTPase activating protein 22	0.29033	0.118316	2.45386	0.0141332	0.0834945	1955.29
ENSG00000108175	ZMIZ1	zinc finger MIZ-type containing 1	0.29004	0.110233	2.63116	0.00850939	0.0587481	3072.4
ENSG00000133858	ZFC3H1	zinc finger C3H1-type containing	0.289607	0.112797	2.5675	0.0102435	0.0667325	2964.92
ENSG00000146414	SHPRH	SNF2 histone linker PHD RING helicase	0.289213	0.117858	2.45391	0.0141311	0.0834945	1889.55
ENSG00000101745	ANKRD12	ankyrin repeat domain 12	0.28902	0.109061	2.65009	0.00804711	0.0565234	3962.35
ENSG00000185359	HGS	hepatocyte growth factor-regulated tyrosine kinase substrate	0.287456	0.121552	2.36487	0.0180363	0.0993093	1295.01
ENSG00000108828	VAT1	vesicle amine transport 1	0.283438	0.109763	2.58228	0.00981486	0.0647932	4633.17
ENSG00000078808	SDF4	stromal cell derived factor 4	0.280228	0.117281	2.38937	0.0168773	0.0949858	2489.4
ENSG00000090615	GOLGA3	golgin A3	0.277553	0.108978	2.54687	0.0108695	0.0700294	3266.7
ENSG00000167978	SRRM2	serine/arginine repetitive matrix 2	0.275888	0.109271	2.52479	0.0115766	0.0735037	13289.8
ENSG00000116754	SRSF11	serine and arginine rich splicing factor 11	0.2698	0.112833	2.39114	0.0167963	0.094677	3856.63
ENSG00000038382	TRIO	trio Rho guanine nucleotide exchange factor	0.266683	0.108395	2.46028	0.0138828	0.0825372	6172.23
ENSG00000165494	PCF11	PCF11 cleavage and polyadenylation factor subunit	0.266315	0.112001	2.37779	0.0174167	0.097325	3399.54
ENSG00000169554	ZEB2	zinc finger E-box binding homeobox 2	0.252407	0.10153	2.48604	0.0129174	0.078326	26097.4
ENSG00000101265	RASSF2	Ras association domain family member 2	-0.254889	0.107869	-2.36294	0.0181308	0.0996869	4810.43
ENSG00000160710	ADAR	adenosine deaminase, RNA specific	-0.25806	0.108068	-2.38793	0.0169436	0.0952392	4313.07
ENSG00000138674	SEC31A	SEC31 homolog A, COPII coat complex component	-0.260815	0.110198	-2.36678	0.0179437	0.098994	3198.77
ENSG00000169714	CNBP	CCHC-type zinc finger nucleic acid binding protein	-0.261995	0.109078	-2.4019	0.0163102	0.0929842	4112.69
ENSG00000183020	AP2A2	adaptor related protein complex 2 alpha 2 subunit	-0.26443	0.109936	-2.40531	0.0161588	0.092384	4435.63
ENSG00000204525	HLA-C	major histocompatibility complex, class I, C	-0.264534	0.111832	-2.36546	0.0180077	0.0991909	4859.55
ENSG00000155629	PIK3AP1	phosphoinositide-3-kinase adaptor protein 1	-0.265312	0.105527	-2.51417	0.0119312	0.0747335	10490.9
ENSG00000108953	YWHAE	tyrosine 3-monooxygenase/tryptophan 5-monooxygenase activation protein epsilon	-0.266321	0.109061	-2.44196	0.0146078	0.0853982	4563.39
ENSG00000167004	PDIA3	protein disulfide isomerase family A member 3	-0.268263	0.107408	-2.49761	0.0125032	0.0770135	5699.8
ENSG00000110958	PTGES3	prostaglandin E synthase 3	-0.268965	0.113313	-2.37365	0.017613	0.0977471	2880.57
ENSG00000003056	M6PR	mannose-6-phosphate receptor, cation dependent	-0.2702	0.109114	-2.47631	0.0132749	0.0797689	5309.5
ENSG00000188554	NBR1	NBR1, autophagy cargo receptor	-0.270934	0.108185	-2.50435	0.0122678	0.0762681	3535.23
ENSG00000164506	STXBP5	syntaxin binding protein 5	-0.27108	0.112971	-2.39957	0.0164145	0.0934268	2303.54
ENSG00000213639	PPP1CB	protein phosphatase 1 catalytic subunit beta	-0.27135	0.114135	-2.37745	0.0174328	0.097325	4023.33
ENSG00000169896	ITGAM	integrin subunit alpha M	-0.271742	0.105884	-2.56641	0.0102758	0.0669118	6429.66
ENSG00000162704	ARPC5	actin related protein 2/3 complex subunit 5	-0.274882	0.108337	-2.53728	0.0111719	0.0715175	6227.76
ENSG00000111269	CREBL2	cAMP responsive element binding protein like 2	-0.275163	0.110724	-2.48512	0.0129507	0.0783926	2667.75
ENSG00000162521	RBBP4	RB binding protein 4, chromatin remodeling factor	-0.275882	0.113522	-2.4302	0.0150904	0.0876211	2183.81
ENSG00000106799	TGFBR1	transforming growth factor beta receptor 1	-0.276353	0.109295	-2.5285	0.011455	0.0728637	8799.15
ENSG00000204592	HLA-E	major histocompatibility complex, class I, E	-0.276831	0.113283	-2.44372	0.0145369	0.0851611	13285.1
ENSG00000169564	PCBP1	poly(rC) binding protein 1	-0.276997	0.113279	-2.44526	0.0144749	0.0849043	2368.18
ENSG00000132294	EFR3A	EFR3 homolog A	-0.277926	0.115226	-2.412	0.0158652	0.091077	4623.46
ENSG00000189091	SF3B3	splicing factor 3b subunit 3	-0.278661	0.114981	-2.42354	0.0153699	0.0889258	2109.51
ENSG00000125107	CNOT1	CCR4-NOT transcription complex subunit 1	-0.279209	0.112455	-2.48284	0.0130339	0.0787259	6599.53
ENSG00000087086	FTL	ferritin light chain	-0.279569	0.10161	-2.75138	0.00593443	0.0456919	81784.9
ENSG00000115762	PLEKHB2	pleckstrin homology domain containing B2	-0.281326	0.114959	-2.44719	0.0143975	0.0846632	3623.74
ENSG00000115419	GLS	glutaminase	-0.282086	0.118943	-2.3716	0.0177113	0.0981394	3018.28
ENSG00000185896	LAMP1	lysosomal associated membrane protein 1	-0.28239	0.109279	-2.58412	0.00976274	0.0645308	5241.43
ENSG00000152332	UHMK1	U2AF homology motif kinase 1	-0.282566	0.1111	-2.54335	0.0109795	0.0704687	4565.54
ENSG00000143549	TPM3	tropomyosin 3	-0.282935	0.10636	-2.66017	0.00781004	0.0552215	12306.9
ENSG00000189266	PNRC2	proline rich nuclear receptor coactivator 2	-0.283062	0.116522	-2.42925	0.0151302	0.0877925	1932.62
ENSG00000114541	FRMD4B	FERM domain containing 4B	-0.283092	0.116451	-2.431	0.0150573	0.0874786	6012.57
ENSG00000077147	TM9SF3	transmembrane 9 superfamily member 3	-0.283232	0.11062	-2.56039	0.0104553	0.0678973	3775.8
ENSG00000140968	IRF8	interferon regulatory factor 8	-0.283832	0.114864	-2.47101	0.0134731	0.0806486	2536.25
ENSG00000162512	SDC3	syndecan 3	-0.284103	0.115064	-2.46909	0.0135457	0.080945	2135.01
ENSG00000180370	PAK2	p21 (RAC1) activated kinase 2	-0.285635	0.107663	-2.65306	0.00797665	0.0561129	5277.45
ENSG00000111885	MAN1A1	mannosidase alpha class 1A member 1	-0.285743	0.113597	-2.51541	0.0118896	0.0745785	2835.71
ENSG00000082996	RNF13	ring finger protein 13	-0.286067	0.10998	-2.60107	0.0092934	0.062221	4297.48
ENSG00000011405	PIK3C2A	phosphatidylinositol-4-phosphate 3-kinase catalytic subunit type 2 alpha	-0.287858	0.115885	-2.48399	0.0129921	0.0785752	3056.66
ENSG00000099250	NRP1	neuropilin 1	-0.288646	0.107646	-2.68142	0.00733097	0.0528985	28410.7
ENSG00000101290	CDS2	CDP-diacylglycerol synthase 2	-0.288783	0.115346	-2.50362	0.0122931	0.0763692	1796.66
ENSG00000108582	CPD	carboxypeptidase D	-0.288869	0.115637	-2.49808	0.012487	0.0769819	3138.91
ENSG00000155849	ELMO1	engulfment and cell motility 1	-0.289325	0.117734	-2.45744	0.013993	0.0830865	1690.63
ENSG00000119801	YPEL5	yippee like 5	-0.290185	0.116786	-2.48475	0.0129642	0.0784404	1813.52
ENSG00000115484	CCT4	chaperonin containing TCP1 subunit 4	-0.291715	0.116471	-2.50462	0.0122584	0.0762438	1662.92
ENSG00000155368	DBI	diazepam binding inhibitor, acyl-CoA binding protein	-0.291834	0.121686	-2.39825	0.0164734	0.0936393	2887.03
ENSG00000213064	SFT2D2	SFT2 domain containing 2	-0.292268	0.114722	-2.54762	0.0108461	0.0699231	5115.99
ENSG00000155926	SLA	Src like adaptor	-0.292662	0.108688	-2.69268	0.00708793	0.0517747	5111.63
ENSG00000177565	TBL1XR1	transducin beta like 1 X-linked receptor 1	-0.292755	0.11498	-2.54615	0.0108918	0.0701357	4511.98
ENSG00000073921	PICALM	phosphatidylinositol binding clathrin assembly protein	-0.293649	0.10414	-2.81976	0.00480597	0.0394529	7523.55
ENSG00000171055	FEZ2	fasciculation and elongation protein zeta 2	-0.293988	0.114624	-2.56481	0.0103234	0.0671593	3218.8
ENSG00000100596	SPTLC2	serine palmitoyltransferase long chain base subunit 2	-0.294229	0.116745	-2.52027	0.0117265	0.0740044	1839.55
ENSG00000143149	ALDH9A1	aldehyde dehydrogenase 9 family member A1	-0.294272	0.123775	-2.37747	0.017432	0.097325	1566.76
ENSG00000110713	NUP98	nucleoporin 98	-0.294494	0.114503	-2.57194	0.0101129	0.066128	2975.85
ENSG00000196776	CD47	CD47 molecule	-0.294691	0.12159	-2.42365	0.0153655	0.0889258	2182.91
ENSG00000113575	PPP2CA	protein phosphatase 2 catalytic subunit alpha	-0.294918	0.122114	-2.41511	0.0157305	0.0904521	1488.52
ENSG00000130227	XPO7	exportin 7	-0.29603	0.117455	-2.52036	0.0117234	0.0740044	1632.36
ENSG00000005812	FBXL3	F-box and leucine rich repeat protein 3	-0.296084	0.119405	-2.47967	0.0131504	0.0792422	1518.34
ENSG00000106605	BLVRA	biliverdin reductase A	-0.296466	0.118724	-2.4971	0.0125213	0.0770244	1729.52
ENSG00000145779	TNFAIP8	TNF alpha induced protein 8	-0.296596	0.113407	-2.61532	0.00891434	0.0605221	2251.24
ENSG00000112531	QKI	QKI, KH domain containing RNA binding	-0.296962	0.102514	-2.8968	0.00376995	0.0329559	14219.9
ENSG00000132475	H3F3B	H3 histone family member 3B	-0.297142	0.109868	-2.70455	0.00683971	0.0503916	3248.9
ENSG00000273749	CYFIP1	cytoplasmic FMR1 interacting protein 1	-0.298001	0.104542	-2.85054	0.00436454	0.0368025	11562.1
ENSG00000084070	SMAP2	small ArfGAP2	-0.298586	0.111294	-2.68287	0.00729943	0.0527299	2710.57
ENSG00000182718	ANXA2	annexin A2	-0.299261	0.117648	-2.54369	0.0109688	0.0704687	28244.2
ENSG00000130985	UBA1	ubiquitin like modifier activating enzyme 1	-0.29993	0.116408	-2.57654	0.00997953	0.0655617	1817.15
ENSG00000110057	UNC93B1	unc-93 homolog B1, TLR signaling regulator	-0.300217	0.120643	-2.48848	0.0128291	0.0780439	1492.38
ENSG00000170458	CD14	CD14 molecule	-0.3008	0.113076	-2.66015	0.00781053	0.0552215	4640.07
ENSG00000108091	CCDC6	coiled-coil domain containing 6	-0.301536	0.116349	-2.59166	0.00955142	0.0634332	1685.91
ENSG00000261371	PECAM1	platelet and endothelial cell adhesion molecule 1	-0.301886	0.106794	-2.82681	0.00470142	0.0387763	8025.62
ENSG00000113194	FAF2	Fas associated factor family member 2	-0.302364	0.120671	-2.50569	0.0122213	0.0761483	1406.97
ENSG00000172795	DCP2	decapping mRNA 2	-0.302932	0.109295	-2.77169	0.00557661	0.043827	3099.75
ENSG00000163428	LRRC58	leucine rich repeat containing 58	-0.303738	0.122597	-2.47752	0.0132298	0.0796002	1676.5
ENSG00000120868	APAF1	apoptotic peptidase activating factor 1	-0.304217	0.12789	-2.37873	0.0173722	0.0971802	1323.42
ENSG00000115234	SNX17	sorting nexin 17	-0.304324	0.122331	-2.48771	0.0128567	0.0780698	1333.57
ENSG00000152700	SAR1B	secretion associated Ras related GTPase 1B	-0.30433	0.126575	-2.40436	0.016201	0.0925121	1026.16
ENSG00000034510	TMSB10	thymosin beta 10	-0.304814	0.103021	-2.95875	0.00308886	0.0285346	34946.7
ENSG00000110395	CBL	Cbl proto-oncogene	-0.304943	0.109755	-2.7784	0.00546276	0.0431023	4379.43
ENSG00000169223	LMAN2	lectin, mannose binding 2	-0.305194	0.115878	-2.63376	0.00844449	0.0584936	1895.06
ENSG00000198162	MAN1A2	mannosidase alpha class 1A member 2	-0.306237	0.116647	-2.62532	0.00865664	0.0593471	1924.15
ENSG00000114166	KAT2B	lysine acetyltransferase 2B	-0.306315	0.12849	-2.38395	0.017128	0.0960443	1031.24
ENSG00000159388	BTG2	BTG anti-proliferation factor 2	-0.306347	0.124393	-2.46273	0.0137883	0.082085	1605.6
ENSG00000100353	EIF3D	eukaryotic translation initiation factor 3 subunit D	-0.307214	0.109183	-2.81374	0.00489682	0.039918	3201.54
ENSG00000173726	TOMM20	translocase of outer mitochondrial membrane 20	-0.307278	0.123521	-2.48767	0.0128584	0.0780698	1161.47
ENSG00000140262	TCF12	transcription factor 12	-0.307571	0.122415	-2.51252	0.0119872	0.074923	3430.17
ENSG00000131143	COX4I1	cytochrome c oxidase subunit 4I1	-0.307927	0.109274	-2.81793	0.00483337	0.0396082	2981.03
ENSG00000087253	LPCAT2	lysophosphatidylcholine acyltransferase 2	-0.308226	0.129818	-2.3743	0.0175823	0.0976389	2580.64
ENSG00000162511	LAPTM5	lysosomal protein transmembrane 5	-0.308507	0.103521	-2.98014	0.00288114	0.02697	13782.4
ENSG00000168288	MMADHC	methylmalonic aciduria and homocystinuria, cblD type	-0.30903	0.120171	-2.57159	0.0101233	0.0661392	1486.47
ENSG00000047188	YTHDC2	YTH domain containing 2	-0.309173	0.124498	-2.48335	0.0130154	0.0786482	1622.2
ENSG00000132356	PRKAA1	protein kinase AMP-activated catalytic subunit alpha 1	-0.309422	0.127186	-2.43282	0.0149816	0.0871107	1483.41
ENSG00000164209	SLC25A46	solute carrier family 25 member 46	-0.309483	0.127927	-2.41922	0.015554	0.089547	1212.99
ENSG00000177119	ANO6	anoctamin 6	-0.309502	0.108702	-2.84726	0.00440979	0.0370915	4268.61
ENSG00000113845	TIMMDC1	translocase of inner mitochondrial membrane domain containing 1	-0.309764	0.125239	-2.47339	0.0133839	0.0802823	1217.89
ENSG00000092841	MYL6	myosin light chain 6	-0.309915	0.107924	-2.87159	0.00408412	0.0350036	4598.98
ENSG00000125868	DSTN	destrin, actin depolymerizing factor	-0.309977	0.114762	-2.70104	0.00691221	0.0508455	1883.65
ENSG00000095139	ARCN1	archain 1	-0.310299	0.117677	-2.63688	0.00836736	0.0582763	2710.21
ENSG00000134531	EMP1	epithelial membrane protein 1	-0.310687	0.112774	-2.75495	0.00587014	0.0454866	5869.64
ENSG00000101337	TM9SF4	transmembrane 9 superfamily member 4	-0.310925	0.122903	-2.52984	0.0114113	0.0727181	1168.81
ENSG00000188846	RPL14	ribosomal protein L14	-0.311007	0.126067	-2.467	0.013625	0.0813497	2992.67
ENSG00000135932	CAB39	calcium binding protein 39	-0.311026	0.115499	-2.69289	0.0070836	0.0517747	6130.93
ENSG00000092068	SLC7A8	solute carrier family 7 member 8	-0.311424	0.108631	-2.86681	0.00414627	0.0353502	4339.17
ENSG00000007202	KIAA0100	KIAA0100	-0.311765	0.107856	-2.89056	0.00384555	0.0335123	7496.69
ENSG00000180530	NRIP1	nuclear receptor interacting protein 1	-0.312042	0.113196	-2.75665	0.00583963	0.0453105	2567.66
ENSG00000155393	HEATR3	HEAT repeat containing 3	-0.312764	0.13012	-2.40366	0.016232	0.0926193	1486.35
ENSG00000112308	C6orf62	chromosome 6 open reading frame 62	-0.312823	0.109543	-2.85572	0.00429397	0.0364234	8207.59
ENSG00000103653	CSK	C-terminal Src kinase	-0.313137	0.123291	-2.53982	0.0110909	0.0710965	1599.54
ENSG00000139505	MTMR6	myotubularin related protein 6	-0.313464	0.126108	-2.48568	0.0129303	0.0783701	1586.17
ENSG00000013288	MAN2B2	mannosidase alpha class 2B member 2	-0.313519	0.119158	-2.63111	0.00851057	0.0587481	1639.87
ENSG00000136147	PHF11	PHD finger protein 11	-0.313559	0.130639	-2.40019	0.0163868	0.0933066	899.193
ENSG00000079332	SAR1A	secretion associated Ras related GTPase 1A	-0.31369	0.120473	-2.60382	0.00921912	0.0617979	2045.37
ENSG00000103769	RAB11A	RAB11A, member RAS oncogene family	-0.314767	0.120261	-2.61736	0.00886128	0.060249	1449.81
ENSG00000058262	SEC61A1	Sec61 translocon alpha 1 subunit	-0.314859	0.127389	-2.47163	0.01345	0.0805449	2305.59
ENSG00000067182	TNFRSF1A	TNF receptor superfamily member 1A	-0.315089	0.120987	-2.60432	0.00920566	0.0617979	1642.98
ENSG00000123684	LPGAT1	lysophosphatidylglycerol acyltransferase 1	-0.315352	0.119984	-2.62827	0.00858196	0.0590373	1984.28
ENSG00000111229	ARPC3	actin related protein 2/3 complex subunit 3	-0.315359	0.106738	-2.95452	0.00313156	0.0288511	5828.29
ENSG00000113140	SPARC	secreted protein acidic and cysteine rich	-0.315592	0.116169	-2.71667	0.00659425	0.0489953	3367.82
ENSG00000177189	RPS6KA3	ribosomal protein S6 kinase A3	-0.31569	0.109809	-2.8749	0.00404151	0.0347659	3830.45
ENSG00000081923	ATP8B1	ATPase phospholipid transporting 8B1	-0.315856	0.133264	-2.37016	0.0177805	0.0983649	798.001
ENSG00000139641	ESYT1	extended synaptotagmin 1	-0.316108	0.114889	-2.75143	0.0059336	0.0456919	2475.32
ENSG00000153071	DAB2	DAB2, clathrin adaptor protein	-0.316841	0.114816	-2.75956	0.00578799	0.0450798	20025.5
ENSG00000225733	FGD5-AS1	FGD5 antisense RNA 1	-0.316953	0.121874	-2.60066	0.00930445	0.0622477	2058.26
ENSG00000136986	DERL1	derlin 1	-0.318006	0.133718	-2.3782	0.0173976	0.0972835	1027.13
ENSG00000106829	TLE4	transducin like enhancer of split 4	-0.318152	0.121714	-2.61393	0.00895085	0.0606272	1240.34
ENSG00000078668	VDAC3	voltage dependent anion channel 3	-0.318231	0.121552	-2.61806	0.00884325	0.0601848	1255.73
ENSG00000108946	PRKAR1A	protein kinase cAMP-dependent type I regulatory subunit alpha	-0.318657	0.105935	-3.00803	0.00262945	0.025272	5629.46
ENSG00000154229	PRKCA	protein kinase C alpha	-0.318916	0.118785	-2.68482	0.0072568	0.0525256	1769.27
ENSG00000136250	AOAH	acyloxyacyl hydrolase	-0.319495	0.110445	-2.8928	0.00381824	0.0333365	2810.13
ENSG00000113384	GOLPH3	golgi phosphoprotein 3	-0.319616	0.128206	-2.49299	0.0126672	0.0775245	1094.1
ENSG00000114450	GNB4	G protein subunit beta 4	-0.32004	0.111357	-2.87401	0.00405292	0.0348427	3155.43
ENSG00000143437	ARNT	aryl hydrocarbon receptor nuclear translocator	-0.320324	0.11398	-2.81036	0.00494856	0.0401762	2330.23
ENSG00000176148	TCP11L1	t-complex 11 like 1	-0.32047	0.129577	-2.47321	0.0133904	0.0802823	1135.34
ENSG00000210082	RNR2	l-rRNA	-0.320692	0.127632	-2.51263	0.0119835	0.074923	3.47938e+06
ENSG00000049656	CLPTM1L	CLPTM1 like	-0.320814	0.12825	-2.50147	0.012368	0.0766533	1034.64
ENSG00000178234	GALNT11	polypeptide N-acetylgalactosaminyltransferase 11	-0.320875	0.121606	-2.63865	0.00832368	0.0580875	1301.86
ENSG00000133703	KRAS	KRAS proto-oncogene, GTPase	-0.321303	0.133284	-2.41067	0.0159232	0.0912975	864.251
ENSG00000149100	EIF3M	eukaryotic translation initiation factor 3 subunit M	-0.321622	0.120422	-2.67079	0.00756733	0.0542132	1498.22
ENSG00000112773	FAM46A	family with sequence similarity 46 member A	-0.321703	0.130307	-2.46881	0.0135564	0.0809741	1820.71
ENSG00000142657	PGD	phosphogluconate dehydrogenase	-0.322013	0.125394	-2.56801	0.0102284	0.0666962	7487.94
ENSG00000122692	SMU1	SMU1, DNA replication regulator and spliceosomal factor	-0.322093	0.119864	-2.68715	0.00720644	0.0523568	1489.5
ENSG00000161016	RPL8	ribosomal protein L8	-0.32232	0.122284	-2.63583	0.00839315	0.0583795	1568.95
ENSG00000113273	ARSB	arylsulfatase B	-0.322399	0.135662	-2.37649	0.017478	0.0973925	1851.34
ENSG00000165119	HNRNPK	heterogeneous nuclear ribonucleoprotein K	-0.322591	0.105142	-3.06814	0.00215398	0.02187	8417.54
ENSG00000260314	MRC1	mannose receptor C-type 1	-0.322943	0.109858	-2.93962	0.00328611	0.0299209	33105.8
ENSG00000180233	ZNRF2	zinc and ring finger 2	-0.323449	0.132705	-2.43736	0.0147951	0.0861869	946.241
ENSG00000089597	GANAB	glucosidase II alpha subunit	-0.323827	0.113338	-2.85718	0.00427427	0.0362783	2531.52
ENSG00000104853	CLPTM1	CLPTM1, transmembrane protein	-0.323954	0.132796	-2.43948	0.0147083	0.0858426	1039.11
ENSG00000140264	SERF2	small EDRK-rich factor 2	-0.324279	0.116323	-2.78775	0.00530752	0.0423544	2114.62
ENSG00000138757	G3BP2	G3BP stress granule assembly factor 2	-0.324468	0.116703	-2.78029	0.00543104	0.0429877	2566.93
ENSG00000110422	HIPK3	homeodomain interacting protein kinase 3	-0.325877	0.109254	-2.98275	0.00285674	0.0268303	6611.04
ENSG00000123562	MORF4L2	mortality factor 4 like 2	-0.326008	0.123598	-2.63764	0.0083484	0.0581731	1161.75
ENSG00000101474	APMAP	adipocyte plasma membrane associated protein	-0.326547	0.110536	-2.95421	0.00313471	0.0288612	3982.33
ENSG00000165637	VDAC2	voltage dependent anion channel 2	-0.326866	0.118717	-2.75333	0.00589925	0.0456189	1551.84
ENSG00000111667	USP5	ubiquitin specific peptidase 5	-0.327188	0.13099	-2.49782	0.0124961	0.0770042	832.345
ENSG00000138071	ACTR2	ARP2 actin related protein 2 homolog	-0.327199	0.119535	-2.73726	0.00619526	0.0469774	13902
ENSG00000108100	CCNY	cyclin Y	-0.327647	0.119502	-2.74177	0.00611091	0.0466152	1440.96
ENSG00000140382	HMG20A	high mobility group 20A	-0.32839	0.131508	-2.49712	0.0125208	0.0770244	825.357
ENSG00000114353	GNAI2	G protein subunit alpha i2	-0.328614	0.110665	-2.96944	0.00298342	0.0277549	8984.7
ENSG00000125818	PSMF1	proteasome inhibitor subunit 1	-0.329419	0.12641	-2.60596	0.0091616	0.0616626	1132.18
ENSG00000106771	TMEM245	transmembrane protein 245	-0.329626	0.11975	-2.75263	0.00591194	0.0456189	1486.96
ENSG00000164346	NSA2	NSA2, ribosome biogenesis homolog	-0.329638	0.131866	-2.49979	0.0124265	0.0768121	1119.08
ENSG00000083290	ULK2	unc-51 like autophagy activating kinase 2	-0.329885	0.139221	-2.36951	0.0178118	0.0984213	784.771
ENSG00000196865	NHLRC2	NHL repeat containing 2	-0.329977	0.122655	-2.69028	0.00713914	0.0520504	1185.44
ENSG00000025800	KPNA6	karyopherin subunit alpha 6	-0.330045	0.133063	-2.48037	0.0131246	0.0791372	1176.25
ENSG00000134996	OSTF1	osteoclast stimulating factor 1	-0.330714	0.117566	-2.81301	0.00490805	0.0399631	1760.94
ENSG00000153561	RMND5A	required for meiotic nuclear division 5 homolog A	-0.330827	0.120663	-2.74174	0.00611151	0.0466152	1313.98
ENSG00000152601	MBNL1	muscleblind like splicing regulator 1	-0.331016	0.112683	-2.93758	0.00330785	0.0300046	7049.67
ENSG00000185722	ANKFY1	ankyrin repeat and FYVE domain containing 1	-0.331024	0.120706	-2.74239	0.00609939	0.0465781	2374.38
ENSG00000082212	ME2	malic enzyme 2	-0.331264	0.109492	-3.02547	0.00248251	0.0241915	8036.78
ENSG00000135334	AKIRIN2	akirin 2	-0.331534	0.136778	-2.42389	0.0153554	0.0889156	731.854
ENSG00000167468	GPX4	glutathione peroxidase 4	-0.331837	0.137921	-2.40599	0.0161288	0.0922501	1212.09
ENSG00000169180	XPO6	exportin 6	-0.332196	0.124669	-2.66463	0.00770726	0.0548233	2049.2
ENSG00000184900	SUMO3	small ubiquitin-like modifier 3	-0.332378	0.124384	-2.67219	0.00753589	0.0540432	1113.11
ENSG00000156675	RAB11FIP1	RAB11 family interacting protein 1	-0.332673	0.123285	-2.6984	0.00696727	0.0511968	2106.17
ENSG00000174231	PRPF8	pre-mRNA processing factor 8	-0.333157	0.10634	-3.13295	0.00173058	0.0185971	6986.69
ENSG00000136451	VEZF1	vascular endothelial zinc finger 1	-0.333479	0.12963	-2.57255	0.0100954	0.0660441	1067.93
ENSG00000132824	SERINC3	serine incorporator 3	-0.333537	0.113555	-2.93722	0.00331167	0.0300046	2742.2
ENSG00000102317	RBM3	RNA binding motif protein 3	-0.333569	0.122934	-2.7134	0.00665971	0.049377	3017.13
ENSG00000077585	GPR137B	G protein-coupled receptor 137B	-0.333642	0.127071	-2.62563	0.00864893	0.0593233	1202.9
ENSG00000115310	RTN4	reticulon 4	-0.333804	0.105584	-3.1615	0.00156961	0.0173462	7770.64
ENSG00000186660	ZFP91	ZFP91 zinc finger protein	-0.333827	0.123586	-2.70116	0.00690971	0.0508455	1256.11
ENSG00000081087	OSTM1	osteopetrosis associated transmembrane protein 1	-0.334306	0.131171	-2.54862	0.010815	0.0697775	1418.42
ENSG00000072958	AP1M1	adaptor related protein complex 1 mu 1 subunit	-0.3344	0.140797	-2.37504	0.017547	0.0976389	641.802
ENSG00000102054	RBBP7	RB binding protein 7, chromatin remodeling factor	-0.334628	0.130327	-2.56761	0.0102403	0.0667325	1095.23
ENSG00000134247	PTGFRN	prostaglandin F2 receptor inhibitor	-0.334922	0.128585	-2.60468	0.0091961	0.0617979	1375.99
ENSG00000145391	SETD7	SET domain containing lysine methyltransferase 7	-0.335001	0.108092	-3.09923	0.00194027	0.0202299	3608.02
ENSG00000147677	EIF3H	eukaryotic translation initiation factor 3 subunit H	-0.335246	0.1213	-2.76379	0.00571351	0.0446036	1909.4
ENSG00000213699	SLC35F6	solute carrier family 35 member F6	-0.335622	0.123365	-2.72057	0.00651694	0.0486272	1256.8
ENSG00000148730	EIF4EBP2	eukaryotic translation initiation factor 4E binding protein 2	-0.335888	0.11312	-2.96929	0.00298485	0.0277549	2315.14
ENSG00000085514	PILRA	paired immunoglobin like type 2 receptor alpha	-0.335937	0.117693	-2.85436	0.00431238	0.0365574	2558.41
ENSG00000149177	PTPRJ	protein tyrosine phosphatase, receptor type J	-0.3361	0.110657	-3.03731	0.00238703	0.0234616	7873.75
ENSG00000142937	RPS8	ribosomal protein S8	-0.336927	0.110618	-3.04585	0.00232022	0.0230427	4956.56
ENSG00000113441	LNPEP	leucyl and cystinyl aminopeptidase	-0.337096	0.111301	-3.02868	0.00245628	0.0239693	3732.74
ENSG00000159346	ADIPOR1	adiponectin receptor 1	-0.337812	0.112513	-3.00242	0.00267842	0.0255793	3097.16
ENSG00000112078	KCTD20	potassium channel tetramerization domain containing 20	-0.338686	0.11241	-3.01295	0.00258724	0.0249347	2976.84
ENSG00000086065	CHMP5	charged multivesicular body protein 5	-0.339055	0.123473	-2.74599	0.00603285	0.0461958	1253.84
ENSG00000159658	EFCAB14	EF-hand calcium binding domain 14	-0.339455	0.115565	-2.93737	0.00331013	0.0300046	4209.44
ENSG00000173660	UQCRH	ubiquinol-cytochrome c reductase hinge protein	-0.340443	0.120822	-2.81773	0.00483647	0.0396105	1307.29
ENSG00000084754	HADHA	hydroxyacyl-CoA dehydrogenase trifunctional multienzyme complex subunit alpha	-0.340928	0.110623	-3.08189	0.00205693	0.0211628	4719.22
ENSG00000110367	DDX6	DEAD-box helicase 6	-0.340983	0.107822	-3.16246	0.00156444	0.0173027	4474.07
ENSG00000135317	SNX14	sorting nexin 14	-0.340991	0.116806	-2.9193	0.00350819	0.0313722	1666.94
ENSG00000112992	NNT	nicotinamide nucleotide transhydrogenase	-0.341085	0.116578	-2.92581	0.00343557	0.0308864	2130.79
ENSG00000169230	PRELID1	PRELI domain containing 1	-0.34112	0.144004	-2.36883	0.0178446	0.0985641	785.859
ENSG00000071994	PDCD2	programmed cell death 2	-0.341405	0.13931	-2.45069	0.0142582	0.0840108	707.841
ENSG00000185432	METTL7A	methyltransferase like 7A	-0.341455	0.135621	-2.51772	0.0118117	0.0741899	1105.33
ENSG00000149480	MTA2	metastasis associated 1 family member 2	-0.341738	0.12527	-2.72802	0.00637161	0.0479771	1129.28
ENSG00000166068	SPRED1	sprouty related EVH1 domain containing 1	-0.341836	0.117407	-2.91154	0.00359649	0.0319782	6791.59
ENSG00000023697	DERA	deoxyribose-phosphate aldolase	-0.341873	0.135907	-2.51549	0.0118866	0.0745785	766.468
ENSG00000181929	PRKAG1	protein kinase AMP-activated non-catalytic subunit gamma 1	-0.342237	0.126043	-2.71524	0.00662278	0.0491552	1016.02
ENSG00000108604	SMARCD2	SWI/SNF related, matrix associated, actin dependent regulator of chromatin, subfamily d, member 2	-0.343429	0.137551	-2.49674	0.0125341	0.0770569	824.587
ENSG00000163655	GMPS	guanine monophosphate synthase	-0.343508	0.125697	-2.73283	0.00627929	0.0475117	1112.53
ENSG00000072803	FBXW11	F-box and WD repeat domain containing 11	-0.343923	0.125731	-2.73538	0.00623074	0.0472209	1274.1
ENSG00000132676	DAP3	death associated protein 3	-0.344423	0.127664	-2.69788	0.00697826	0.0512426	1273.98
ENSG00000141367	CLTC	clathrin heavy chain	-0.344665	0.113981	-3.02387	0.00249566	0.0242691	22344.2
ENSG00000151553	FAM160B1	family with sequence similarity 160 member B1	-0.345426	0.138125	-2.50082	0.0123905	0.0767249	687.098
ENSG00000042753	AP2S1	adaptor related protein complex 2 sigma 1 subunit	-0.345552	0.129888	-2.66038	0.00780519	0.0552215	913.726
ENSG00000253719	ATXN7L3B	ataxin 7 like 3B	-0.345837	0.130118	-2.65787	0.00786359	0.0555126	1099.75
ENSG00000182578	CSF1R	colony stimulating factor 1 receptor	-0.346031	0.114791	-3.01445	0.00257449	0.0248289	9793.91
ENSG00000198252	STYX	serine/threonine/tyrosine interacting protein	-0.346241	0.137505	-2.51802	0.0118017	0.0741899	841.171
ENSG00000162736	NCSTN	nicastrin	-0.346248	0.124137	-2.78925	0.00528305	0.0421831	1512.28
ENSG00000134255	CEPT1	choline/ethanolamine phosphotransferase 1	-0.346505	0.113547	-3.05165	0.00227586	0.022731	2588.07
ENSG00000175582	RAB6A	RAB6A, member RAS oncogene family	-0.346691	0.112819	-3.07298	0.00211932	0.0215986	2960.87
ENSG00000156531	PHF6	PHD finger protein 6	-0.347139	0.132326	-2.62337	0.00870638	0.0595715	858.645
ENSG00000129691	ASH2L	ASH2 like histone lysine methyltransferase complex subunit	-0.347505	0.145961	-2.3808	0.0172752	0.0967533	622.757
ENSG00000163220	S100A9	S100 calcium binding protein A9	-0.347717	0.127902	-2.71862	0.00655548	0.0488137	1847.55
ENSG00000117758	STX12	syntaxin 12	-0.348217	0.11492	-3.03008	0.00244485	0.0238855	2237.19
ENSG00000132670	PTPRA	protein tyrosine phosphatase, receptor type A	-0.348321	0.119034	-2.92622	0.00343104	0.0308793	1608.89
ENSG00000166333	ILK	integrin linked kinase	-0.348588	0.117817	-2.95873	0.00308906	0.0285346	1733.43
ENSG00000113328	CCNG1	cyclin G1	-0.348634	0.135465	-2.57361	0.0100645	0.0659035	922.736
ENSG00000204386	NEU1	neuraminidase 1	-0.34889	0.124762	-2.79646	0.00516664	0.0414425	1338.78
ENSG00000086730	LAT2	linker for activation of T-cells family member 2	-0.349297	0.129561	-2.69601	0.00701763	0.0514724	987.609
ENSG00000145293	ENOPH1	enolase-phosphatase 1	-0.34953	0.139524	-2.50516	0.0122397	0.076167	669.614
ENSG00000174125	TLR1	toll like receptor 1	-0.349708	0.112491	-3.10877	0.00187867	0.0197619	2337.07
ENSG00000166575	TMEM135	transmembrane protein 135	-0.349864	0.146734	-2.38435	0.0171093	0.0959781	529.321
ENSG00000184203	PPP1R2	protein phosphatase 1 regulatory inhibitor subunit 2	-0.350143	0.140151	-2.49832	0.0124784	0.0769629	709.923
ENSG00000118655	DCLRE1B	DNA cross-link repair 1B	-0.350351	0.141321	-2.47912	0.0131707	0.0793126	640.821
ENSG00000125827	TMX4	thioredoxin related transmembrane protein 4	-0.350527	0.133842	-2.61896	0.00881976	0.0601125	916.83
ENSG00000060982	BCAT1	branched chain amino acid transaminase 1	-0.35079	0.108057	-3.24636	0.00116893	0.0136958	11625.9
ENSG00000178996	SNX18	sorting nexin 18	-0.351147	0.117734	-2.98255	0.00285861	0.0268303	1566.5
ENSG00000145740	SLC30A5	solute carrier family 30 member 5	-0.351165	0.144419	-2.43158	0.0150333	0.087375	840.991
ENSG00000140319	SRP14	signal recognition particle 14	-0.351887	0.114328	-3.07789	0.00208474	0.0213443	2382.48
ENSG00000134987	WDR36	WD repeat domain 36	-0.35252	0.135819	-2.59551	0.00944505	0.0629955	1997.88
ENSG00000155561	NUP205	nucleoporin 205	-0.352786	0.124378	-2.83641	0.00456238	0.0380325	1478.8
ENSG00000178691	SUZ12	SUZ12 polycomb repressive complex 2 subunit	-0.352939	0.130448	-2.7056	0.00681821	0.0502861	883.687
ENSG00000116005	PCYOX1	prenylcysteine oxidase 1	-0.353027	0.133999	-2.63455	0.0084249	0.0583868	996.157
ENSG00000107758	PPP3CB	protein phosphatase 3 catalytic subunit beta	-0.353047	0.120845	-2.92147	0.00348382	0.031214	1455.59
ENSG00000065154	OAT	ornithine aminotransferase	-0.353233	0.135338	-2.61001	0.00905385	0.0610683	1055.87
ENSG00000138107	ACTR1A	ARP1 actin related protein 1 homolog A	-0.353301	0.125858	-2.80715	0.00499825	0.0404157	2337.53
ENSG00000071127	WDR1	WD repeat domain 1	-0.353304	0.115643	-3.05514	0.00224959	0.022557	3910.64
ENSG00000002586	CD99	CD99 molecule (Xg blood group)	-0.353385	0.110117	-3.20916	0.00133121	0.0151415	3988.44
ENSG00000100097	LGALS1	galectin 1	-0.35349	0.124831	-2.83175	0.00462946	0.0383635	3096.97
ENSG00000165527	ARF6	ADP ribosylation factor 6	-0.353559	0.111452	-3.17231	0.0015123	0.0168272	2615.51
ENSG00000172053	QARS	glutaminyl-tRNA synthetase	-0.353825	0.126657	-2.79357	0.00521293	0.0417184	1451.38
ENSG00000132912	DCTN4	dynactin subunit 4	-0.353826	0.117853	-3.00228	0.00267968	0.0255793	1738.2
ENSG00000123700	KCNJ2	potassium voltage-gated channel subfamily J member 2	-0.354079	0.136744	-2.58935	0.00961571	0.0637695	705.657
ENSG00000185088	RPS27	ribosomal protein S27	-0.354381	0.108068	-3.27924	0.00104087	0.0125921	3626.64
ENSG00000206503	HLA-A	major histocompatibility complex, class I, A	-0.354806	0.10366	-3.42279	0.000619822	0.00855721	10746.1
ENSG00000136048	DRAM1	DNA damage regulated autophagy modulator 1	-0.354996	0.128149	-2.77017	0.00560267	0.0439533	3489.36
ENSG00000157538	DSCR3	DSCR3 arrestin fold containing	-0.355805	0.123575	-2.87926	0.00398604	0.0344231	1257.98
ENSG00000211460	TSN	translin	-0.356187	0.136763	-2.60441	0.00920322	0.0617979	844.147
ENSG00000144580	CNOT9	CCR4-NOT transcription complex subunit 9	-0.356412	0.147831	-2.41094	0.0159114	0.0912672	604.159
ENSG00000116574	RHOU	ras homolog family member U	-0.356582	0.128259	-2.78018	0.0054329	0.0429877	930.37
ENSG00000155463	OXA1L	OXA1L, mitochondrial inner membrane protein	-0.356743	0.122715	-2.90708	0.00364824	0.0323153	1338.31
ENSG00000152127	MGAT5	mannosyl (alpha-1,6-)-glycoprotein beta-1,6-N-acetyl-glucosaminyltransferase	-0.356953	0.109621	-3.25624	0.00112898	0.0133169	3452.79
ENSG00000172667	ZMAT3	zinc finger matrin-type 3	-0.357071	0.122933	-2.90461	0.00367709	0.0325092	1394.82
ENSG00000147526	TACC1	transforming acidic coiled-coil containing protein 1	-0.357151	0.112097	-3.1861	0.00144206	0.016179	8216.97
ENSG00000260822	NA	NA	-0.358571	0.141345	-2.53686	0.0111853	0.0715703	733.975
ENSG00000148484	RSU1	Ras suppressor protein 1	-0.358795	0.134886	-2.65998	0.00781453	0.0552219	2317.01
ENSG00000114850	SSR3	signal sequence receptor subunit 3	-0.358978	0.128472	-2.79421	0.00520265	0.0416907	2887.28
ENSG00000184277	TM2D3	TM2 domain containing 3	-0.359017	0.144555	-2.48361	0.0130059	0.0786247	576.167
ENSG00000166479	TMX3	thioredoxin related transmembrane protein 3	-0.359045	0.127468	-2.81675	0.00485117	0.0396611	1710.17
ENSG00000165609	NUDT5	nudix hydrolase 5	-0.359281	0.137471	-2.6135	0.00896199	0.0606486	725.407
ENSG00000014641	MDH1	malate dehydrogenase 1	-0.35967	0.132647	-2.71148	0.00669829	0.0495844	1244.49
ENSG00000141179	PCTP	phosphatidylcholine transfer protein	-0.360402	0.152205	-2.36787	0.0178906	0.0987791	470.059
ENSG00000150459	SAP18	Sin3A associated protein 18	-0.360645	0.119245	-3.0244	0.00249126	0.0242431	1698.32
ENSG00000156642	NPTN	neuroplastin	-0.360742	0.127959	-2.81921	0.00481423	0.0394975	1872.94
ENSG00000077721	UBE2A	ubiquitin conjugating enzyme E2 A	-0.360968	0.144603	-2.49628	0.0125505	0.0771023	758.008
ENSG00000215021	PHB2	prohibitin 2	-0.361222	0.134706	-2.68157	0.00732786	0.0528985	747.124
ENSG00000143543	JTB	jumping translocation breakpoint	-0.361819	0.138738	-2.60793	0.0091091	0.0613682	841.812
ENSG00000123836	PFKFB2	6-phosphofructo-2-kinase/fructose-2,6-biphosphatase 2	-0.362001	0.13643	-2.65338	0.00796899	0.056091	1252.09
ENSG00000140479	PCSK6	proprotein convertase subtilisin/kexin type 6	-0.362384	0.128662	-2.81657	0.00485398	0.0396611	1321.25
ENSG00000137876	RSL24D1	ribosomal L24 domain containing 1	-0.362538	0.122965	-2.94831	0.00319516	0.0292448	1205.73
ENSG00000113569	NUP155	nucleoporin 155	-0.363528	0.14683	-2.47585	0.0132919	0.079837	696.071
ENSG00000130303	BST2	bone marrow stromal cell antigen 2	-0.363667	0.125008	-2.90915	0.00362415	0.0321444	1438.94
ENSG00000108518	PFN1	profilin 1	-0.363697	0.12848	-2.83075	0.00464383	0.0384598	3245.31
ENSG00000125356	NDUFA1	NADH:ubiquinone oxidoreductase subunit A1	-0.363737	0.131659	-2.76272	0.00573221	0.0447246	916.977
ENSG00000166974	MAPRE2	microtubule associated protein RP/EB family member 2	-0.363933	0.130952	-2.77913	0.00545046	0.043078	1089.98
ENSG00000160691	SHC1	SHC adaptor protein 1	-0.364001	0.150765	-2.41436	0.0157627	0.0905631	493.434
ENSG00000129675	ARHGEF6	Rac/Cdc42 guanine nucleotide exchange factor 6	-0.364093	0.135179	-2.69341	0.00707245	0.0517526	2063.53
ENSG00000105887	MTPN	myotrophin	-0.364129	0.110085	-3.30771	0.000940608	0.0116731	3862.95
ENSG00000129103	SUMF2	sulfatase modifying factor 2	-0.364477	0.127492	-2.85883	0.0042521	0.036112	977.922
ENSG00000198954	KIF1BP	KIF1 binding protein	-0.364565	0.14216	-2.56446	0.0103337	0.067193	602.293
ENSG00000037749	MFAP3	microfibril associated protein 3	-0.364592	0.152568	-2.38971	0.0168617	0.0949691	461.177
ENSG00000204389	HSPA1A	heat shock protein family A (Hsp70) member 1A	-0.364634	0.122538	-2.97568	0.00292337	0.0272738	1337.34
ENSG00000112640	PPP2R5D	protein phosphatase 2 regulatory subunit B'delta	-0.3657	0.148405	-2.4642	0.013732	0.0818139	502.729
ENSG00000147684	NDUFB9	NADH:ubiquinone oxidoreductase subunit B9	-0.365944	0.137048	-2.67018	0.00758103	0.0542836	722.492
ENSG00000197405	C5AR1	complement C5a receptor 1	-0.366205	0.112363	-3.25913	0.00111753	0.0132169	3527.89
ENSG00000204482	LST1	leukocyte specific transcript 1	-0.366591	0.142615	-2.5705	0.0101553	0.0663125	1414.51
ENSG00000104408	EIF3E	eukaryotic translation initiation factor 3 subunit E	-0.366656	0.110076	-3.33094	0.000865544	0.0109269	3159.16
ENSG00000138495	COX17	COX17, cytochrome c oxidase copper chaperone	-0.366675	0.153385	-2.39056	0.0168227	0.0947875	547.298
ENSG00000137393	RNF144B	ring finger protein 144B	-0.366757	0.13919	-2.63493	0.00841553	0.0583808	1161.76
ENSG00000123575	FAM199X	family with sequence similarity 199, X-linked	-0.367095	0.124387	-2.95123	0.00316508	0.0290644	1270.1
ENSG00000197956	S100A6	S100 calcium binding protein A6	-0.367134	0.115247	-3.18564	0.00144433	0.0161915	8042.77
ENSG00000154723	ATP5J	ATP synthase, H+ transporting, mitochondrial Fo complex subunit F6	-0.367178	0.152193	-2.41257	0.0158404	0.0909718	497.374
ENSG00000060688	SNRNP40	small nuclear ribonucleoprotein U5 subunit 40	-0.368239	0.138666	-2.65559	0.00791706	0.0558619	704.639
ENSG00000128708	HAT1	histone acetyltransferase 1	-0.368466	0.133908	-2.75165	0.00592964	0.0456919	943.959
ENSG00000100934	SEC23A	Sec23 homolog A, coat complex II component	-0.369014	0.120123	-3.07198	0.00212645	0.0216555	1587.03
ENSG00000095015	MAP3K1	mitogen-activated protein kinase kinase kinase 1	-0.369187	0.112602	-3.27869	0.0010429	0.0125921	3667.1
ENSG00000113048	MRPS27	mitochondrial ribosomal protein S27	-0.369483	0.151696	-2.43569	0.0148636	0.0865324	476.246
ENSG00000133872	SARAF	store-operated calcium entry associated regulatory factor	-0.369891	0.111474	-3.31819	0.000906037	0.0113259	5155.34
ENSG00000159131	GART	phosphoribosylglycinamide formyltransferase, phosphoribosylglycinamide synthetase, phosphoribosylaminoimidazole synthetase	-0.370254	0.139959	-2.64544	0.00815848	0.057191	1089.79
ENSG00000132388	UBE2G1	ubiquitin conjugating enzyme E2 G1	-0.370858	0.135125	-2.74455	0.00605938	0.0463483	845.528
ENSG00000101346	POFUT1	protein O-fucosyltransferase 1	-0.371079	0.153189	-2.42237	0.0154198	0.0890631	501.139
ENSG00000101138	CSTF1	cleavage stimulation factor subunit 1	-0.371102	0.155325	-2.3892	0.016885	0.0949858	507.511
ENSG00000099942	CRKL	CRK like proto-oncogene, adaptor protein	-0.371522	0.122882	-3.02341	0.00249945	0.024289	1574.96
ENSG00000253729	PRKDC	protein kinase, DNA-activated, catalytic polypeptide	-0.371589	0.114139	-3.25559	0.00113157	0.0133362	5681.98
ENSG00000106392	C1GALT1	core 1 synthase, glycoprotein-N-acetylgalactosamine 3-beta-galactosyltransferase 1	-0.371635	0.138673	-2.67993	0.00736372	0.0530801	662.183
ENSG00000107864	CPEB3	cytoplasmic polyadenylation element binding protein 3	-0.371707	0.156703	-2.37205	0.0176897	0.0980951	497.936
ENSG00000196262	PPIA	peptidylprolyl isomerase A	-0.371776	0.107195	-3.46823	0.000523895	0.00751963	6880.62
ENSG00000062598	ELMO2	engulfment and cell motility 2	-0.371987	0.143279	-2.59624	0.00942499	0.0629216	927.638
ENSG00000153310	FAM49B	family with sequence similarity 49 member B	-0.372054	0.118169	-3.1485	0.0016411	0.0179102	5259.89
ENSG00000155096	AZIN1	antizyme inhibitor 1	-0.372073	0.127387	-2.92082	0.00349114	0.031243	3455.52
ENSG00000062485	CS	citrate synthase	-0.372373	0.126567	-2.9421	0.00326	0.0297175	1430.81
ENSG00000131966	ACTR10	actin related protein 10 homolog	-0.372534	0.14177	-2.62774	0.00859533	0.0591003	845.735
ENSG00000087302	RTRAF	RNA transcription, translation and transport factor	-0.372593	0.128059	-2.90955	0.00361955	0.0321424	1023.95
ENSG00000069849	ATP1B3	ATPase Na+/K+ transporting subunit beta 3	-0.372595	0.110367	-3.37595	0.000735613	0.009679	2867.74
ENSG00000137154	RPS6	ribosomal protein S6	-0.372749	0.115697	-3.22177	0.00127403	0.0146456	7100.63
ENSG00000077549	CAPZB	capping actin protein of muscle Z-line beta subunit	-0.373032	0.113778	-3.27859	0.00104328	0.0125921	6013.32
ENSG00000164307	ERAP1	endoplasmic reticulum aminopeptidase 1	-0.373486	0.123265	-3.02994	0.00244599	0.0238855	2486.75
ENSG00000007237	GAS7	growth arrest specific 7	-0.374113	0.121014	-3.09148	0.00199159	0.020688	10205.2
ENSG00000139354	GAS2L3	growth arrest specific 2 like 3	-0.374245	0.135951	-2.7528	0.00590882	0.0456189	1349.39
ENSG00000112893	MAN2A1	mannosidase alpha class 2A member 1	-0.374795	0.12543	-2.98807	0.00280745	0.0265636	2060.71
ENSG00000198925	ATG9A	autophagy related 9A	-0.375024	0.150798	-2.48693	0.0128852	0.0781987	469.712
ENSG00000137770	CTDSPL2	CTD small phosphatase like 2	-0.375613	0.129249	-2.90613	0.00365935	0.0323932	1105.69
ENSG00000158201	ABHD3	abhydrolase domain containing 3	-0.375741	0.150942	-2.48931	0.0127993	0.0779811	538.888
ENSG00000118363	SPCS2	signal peptidase complex subunit 2	-0.375818	0.132849	-2.82891	0.00467072	0.0385686	894.578
ENSG00000122203	KIAA1191	KIAA1191	-0.375825	0.142723	-2.63325	0.00845718	0.0585523	760.274
ENSG00000137478	FCHSD2	FCH and double SH3 domains 2	-0.376446	0.123033	-3.05971	0.0022155	0.0223335	2904.55
ENSG00000167315	ACAA2	acetyl-CoA acyltransferase 2	-0.376617	0.143243	-2.62921	0.00855823	0.0589805	596.606
ENSG00000178952	TUFM	Tu translation elongation factor, mitochondrial	-0.376718	0.127745	-2.94899	0.0031881	0.029224	1145.7
ENSG00000086062	B4GALT1	beta-1,4-galactosyltransferase 1	-0.376759	0.143103	-2.63279	0.00846878	0.058575	1825.88
ENSG00000163412	EIF4E3	eukaryotic translation initiation factor 4E family member 3	-0.37703	0.151693	-2.48548	0.0129376	0.0783808	484.764
ENSG00000113749	HRH2	histamine receptor H2	-0.377057	0.154138	-2.44622	0.0144362	0.0847196	474.123
ENSG00000143761	ARF1	ADP ribosylation factor 1	-0.377202	0.115328	-3.2707	0.00107283	0.0128163	3029.58
ENSG00000104774	MAN2B1	mannosidase alpha class 2B member 1	-0.377445	0.108833	-3.4681	0.000524146	0.00751963	3442.35
ENSG00000187514	PTMA	prothymosin, alpha	-0.377551	0.108391	-3.48323	0.000495401	0.00723227	10716.3
ENSG00000049245	VAMP3	vesicle associated membrane protein 3	-0.377835	0.112797	-3.3497	0.000809006	0.0103571	2895.98
ENSG00000159377	PSMB4	proteasome subunit beta 4	-0.378162	0.157549	-2.40028	0.0163826	0.0933066	542.467
ENSG00000138796	HADH	hydroxyacyl-CoA dehydrogenase	-0.378225	0.149541	-2.52924	0.0114309	0.0727766	715.848
ENSG00000131171	SH3BGRL	SH3 domain binding glutamate rich protein like	-0.378287	0.117363	-3.22321	0.00126762	0.0146079	3211.18
ENSG00000140395	WDR61	WD repeat domain 61	-0.378297	0.15437	-2.45058	0.0142626	0.0840108	445.958
ENSG00000162695	SLC30A7	solute carrier family 30 member 7	-0.378526	0.132807	-2.8502	0.00436919	0.0368163	1505.96
ENSG00000092531	SNAP23	synaptosome associated protein 23	-0.378536	0.129063	-2.93295	0.00335763	0.0303552	1911.65
ENSG00000054965	FAM168A	family with sequence similarity 168 member A	-0.378794	0.122152	-3.101	0.00192869	0.0201392	1538.82
ENSG00000256043	CTSO	cathepsin O	-0.378829	0.137916	-2.74682	0.00601768	0.0461301	754.479
ENSG00000172531	PPP1CA	protein phosphatase 1 catalytic subunit alpha	-0.378888	0.123191	-3.07561	0.00210073	0.0214715	1290.33
ENSG00000106682	EIF4H	eukaryotic translation initiation factor 4H	-0.379095	0.112861	-3.35896	0.000782364	0.0101662	2671.04
ENSG00000074800	ENO1	enolase 1	-0.379383	0.129144	-2.93767	0.00330686	0.0300046	17958.1
ENSG00000138413	IDH1	isocitrate dehydrogenase (NADP(+)) 1, cytosolic	-0.37951	0.138946	-2.73135	0.00630758	0.0475972	5401.78
ENSG00000105223	PLD3	phospholipase D family member 3	-0.379864	0.115249	-3.29604	0.00098058	0.0120428	7103.44
ENSG00000140374	ETFA	electron transfer flavoprotein alpha subunit	-0.380216	0.123062	-3.08962	0.0020041	0.0207871	1373.18
ENSG00000136404	TM6SF1	transmembrane 6 superfamily member 1	-0.380251	0.126546	-3.00483	0.00265727	0.025441	1810.01
ENSG00000103489	XYLT1	xylosyltransferase 1	-0.380288	0.126562	-3.00476	0.00265793	0.025441	1554.39
ENSG00000061794	MRPS35	mitochondrial ribosomal protein S35	-0.380289	0.151676	-2.50725	0.0121674	0.0759471	763.586
ENSG00000166340	TPP1	tripeptidyl peptidase 1	-0.380359	0.106884	-3.55861	0.000372829	0.0057665	4803.48
ENSG00000106723	SPIN1	spindlin 1	-0.380395	0.126568	-3.00546	0.00265178	0.0254169	1015.98
ENSG00000186298	PPP1CC	protein phosphatase 1 catalytic subunit gamma	-0.380533	0.122923	-3.0957	0.00196352	0.0204571	1759.13
ENSG00000084073	ZMPSTE24	zinc metallopeptidase STE24	-0.380814	0.140207	-2.71608	0.0066059	0.0490559	1408.64
ENSG00000151702	FLI1	Fli-1 proto-oncogene, ETS transcription factor	-0.381067	0.126641	-3.00902	0.00262092	0.0252072	2465.15
ENSG00000104904	OAZ1	ornithine decarboxylase antizyme 1	-0.381356	0.116128	-3.28392	0.00102375	0.0124529	3281.58
ENSG00000132823	OSER1	oxidative stress responsive serine rich 1	-0.382479	0.139973	-2.73252	0.00628523	0.047531	626.657
ENSG00000118217	ATF6	activating transcription factor 6	-0.382723	0.116221	-3.29306	0.000991021	0.0121391	2152.8
ENSG00000249437	NAIP	NLR family apoptosis inhibitory protein	-0.382749	0.13271	-2.88409	0.00392544	0.033976	1441.12
ENSG00000119004	CYP20A1	cytochrome P450 family 20 subfamily A member 1	-0.382824	0.137414	-2.78592	0.00533753	0.0425116	791
ENSG00000075142	SRI	sorcin	-0.382843	0.135729	-2.82064	0.00479274	0.0393904	709.086
ENSG00000132963	POMP	proteasome maturation protein	-0.382956	0.143606	-2.66672	0.00765951	0.0546222	1178.18
ENSG00000183291	SELENOF	selenoprotein F	-0.383277	0.124313	-3.08317	0.00204809	0.0211184	1636.59
ENSG00000134061	CD180	CD180 molecule	-0.383302	0.119623	-3.20426	0.00135409	0.0153643	1398.06
ENSG00000130724	CHMP2A	charged multivesicular body protein 2A	-0.38332	0.128397	-2.98542	0.00283192	0.026741	939.637
ENSG00000173812	EIF1	eukaryotic translation initiation factor 1	-0.383366	0.111048	-3.45225	0.000555927	0.00786096	3516.98
ENSG00000198189	HSD17B11	hydroxysteroid 17-beta dehydrogenase 11	-0.383625	0.142828	-2.68593	0.00723292	0.052434	930.511
ENSG00000116288	PARK7	Parkinsonism associated deglycase	-0.383838	0.115398	-3.32622	0.000880339	0.0110667	1916.68
ENSG00000109079	TNFAIP1	TNF alpha induced protein 1	-0.3839	0.15641	-2.45445	0.01411	0.0834628	426.693
ENSG00000009844	VTA1	vesicle trafficking 1	-0.384137	0.135261	-2.83998	0.00451169	0.0376997	802.441
ENSG00000175489	LRRC25	leucine rich repeat containing 25	-0.384305	0.146173	-2.6291	0.00856107	0.0589805	553.378
ENSG00000030066	NUP160	nucleoporin 160	-0.384342	0.133842	-2.87162	0.00408378	0.0350036	1294.19
ENSG00000122986	HVCN1	hydrogen voltage gated channel 1	-0.384472	0.152512	-2.52093	0.0117046	0.0740044	483.369
ENSG00000162607	USP1	ubiquitin specific peptidase 1	-0.384582	0.142018	-2.70797	0.00676953	0.050006	728.693
ENSG00000156735	BAG4	BCL2 associated athanogene 4	-0.384614	0.135005	-2.84888	0.00438734	0.036947	867.011
ENSG00000072062	PRKACA	protein kinase cAMP-activated catalytic subunit alpha	-0.384643	0.123736	-3.10858	0.00187987	0.0197619	1344
ENSG00000168405	NA	NA	-0.384833	0.156663	-2.45644	0.014032	0.0831909	447.033
ENSG00000112237	CCNC	cyclin C	-0.385008	0.141148	-2.72768	0.00637818	0.0480008	721.038
ENSG00000108639	SYNGR2	synaptogyrin 2	-0.385124	0.130102	-2.96018	0.00307464	0.0284389	1139.89
ENSG00000090520	DNAJB11	DnaJ heat shock protein family (Hsp40) member B11	-0.385131	0.143031	-2.69264	0.00708897	0.0517747	842.403
ENSG00000117500	TMED5	transmembrane p24 trafficking protein 5	-0.385167	0.124052	-3.10488	0.00190357	0.0199214	2560.64
ENSG00000064601	CTSA	cathepsin A	-0.385246	0.118206	-3.2591	0.00111768	0.0132169	2579.99
ENSG00000128989	ARPP19	cAMP regulated phosphoprotein 19	-0.385321	0.111563	-3.45384	0.000552673	0.00783935	3212.59
ENSG00000156110	ADK	adenosine kinase	-0.385407	0.140159	-2.74979	0.00596339	0.0458644	644.246
ENSG00000076067	RBMS2	RNA binding motif single stranded interacting protein 2	-0.385669	0.14972	-2.57593	0.00999711	0.0656267	577.688
ENSG00000168268	NT5DC2	5'-nucleotidase domain containing 2	-0.387016	0.132279	-2.92575	0.00343623	0.0308864	835.683
ENSG00000124207	CSE1L	chromosome segregation 1 like	-0.38708	0.125765	-3.07782	0.00208523	0.0213443	1233.37
ENSG00000133561	GIMAP6	GTPase, IMAP family member 6	-0.387211	0.138399	-2.7978	0.00514527	0.0413422	720.99
ENSG00000104442	ARMC1	armadillo repeat containing 1	-0.387223	0.152256	-2.54324	0.0109829	0.0704687	573.15
ENSG00000013563	DNASE1L1	deoxyribonuclease 1 like 1	-0.387472	0.148183	-2.61482	0.00892753	0.060536	559.897
ENSG00000076770	MBNL3	muscleblind like splicing regulator 3	-0.387614	0.129648	-2.98975	0.00279204	0.0264536	1092.57
ENSG00000198911	SREBF2	sterol regulatory element binding transcription factor 2	-0.387812	0.147631	-2.62689	0.00861679	0.0591318	1718.79
ENSG00000138777	PPA2	pyrophosphatase (inorganic) 2	-0.388175	0.126057	-3.07937	0.00207442	0.0212803	1318.68
ENSG00000163131	CTSS	cathepsin S	-0.388618	0.107211	-3.62481	0.000289171	0.00465231	28934.2
ENSG00000179218	CALR	calreticulin	-0.38864	0.113008	-3.43904	0.000583789	0.00814804	19953.9
ENSG00000057608	GDI2	GDP dissociation inhibitor 2	-0.388661	0.114267	-3.40135	0.000670547	0.00905239	6745.07
ENSG00000135926	TMBIM1	transmembrane BAX inhibitor motif containing 1	-0.388748	0.117168	-3.31786	0.000907106	0.0113291	3059.18
ENSG00000145817	YIPF5	Yip1 domain family member 5	-0.388784	0.147984	-2.6272	0.00860903	0.0591074	701.228
ENSG00000050130	JKAMP	JNK1/MAPK8 associated membrane protein	-0.38888	0.14275	-2.7242	0.00644576	0.0483277	955.52
ENSG00000092330	TINF2	TERF1 interacting nuclear factor 2	-0.38889	0.143048	-2.7186	0.00655586	0.0488137	633.172
ENSG00000165338	HECTD2	HECT domain E3 ubiquitin protein ligase 2	-0.388911	0.134028	-2.90171	0.00371131	0.032688	769.507
ENSG00000066044	ELAVL1	ELAV like RNA binding protein 1	-0.389077	0.142558	-2.72926	0.00634767	0.0478483	618.594
ENSG00000065833	ME1	malic enzyme 1	-0.389089	0.114463	-3.39926	0.000675694	0.00910432	5573.73
ENSG00000127884	ECHS1	enoyl-CoA hydratase, short chain 1	-0.3895	0.154542	-2.52035	0.0117238	0.0740044	544.545
ENSG00000118855	MFSD1	major facilitator superfamily domain containing 1	-0.38968	0.107375	-3.62915	0.000284358	0.00458539	6871.97
ENSG00000169021	UQCRFS1	ubiquinol-cytochrome c reductase, Rieske iron-sulfur polypeptide 1	-0.389948	0.149409	-2.60994	0.00905588	0.0610683	568.071
ENSG00000185627	PSMD13	proteasome 26S subunit, non-ATPase 13	-0.390008	0.1435	-2.71783	0.00657125	0.0488504	934.857
ENSG00000105383	CD33	CD33 molecule	-0.390024	0.131389	-2.96845	0.00299302	0.027794	1258.8
ENSG00000198712	COX2	cytochrome c oxidase subunit II	-0.390182	0.107915	-3.61565	0.000299599	0.00481454	19554.3
ENSG00000184445	KNTC1	kinetochore associated 1	-0.390337	0.135208	-2.88694	0.00389003	0.0337529	897.505
ENSG00000143183	TMCO1	transmembrane and coiled-coil domains 1	-0.390576	0.11702	-3.33767	0.000844826	0.0107136	1616.95
ENSG00000117505	DR1	down-regulator of transcription 1	-0.390656	0.12161	-3.21236	0.00131648	0.0150105	1374.63
ENSG00000100612	DHRS7	dehydrogenase/reductase 7	-0.390662	0.128547	-3.03907	0.00237314	0.0233851	1770.43
ENSG00000197771	MCMBP	minichromosome maintenance complex binding protein	-0.390755	0.126808	-3.08148	0.00205976	0.0211763	1129.5
ENSG00000123349	PFDN5	prefoldin subunit 5	-0.39118	0.119812	-3.26495	0.00109482	0.0130015	3179.81
ENSG00000156162	DPY19L4	dpy-19 like 4	-0.39131	0.14505	-2.69776	0.00698081	0.0512426	571.937
ENSG00000124226	RNF114	ring finger protein 114	-0.391526	0.12549	-3.11997	0.00180867	0.0192007	1122.67
ENSG00000121210	TMEM131L	transmembrane 131 like	-0.391636	0.160302	-2.44312	0.014561	0.0851954	396.271
ENSG00000188938	FAM120AOS	family with sequence similarity 120A opposite strand	-0.392467	0.163052	-2.40701	0.0160837	0.0920296	364.22
ENSG00000135940	COX5B	cytochrome c oxidase subunit 5B	-0.392475	0.159427	-2.46179	0.0138246	0.0822609	490.487
ENSG00000135776	ABCB10	ATP binding cassette subfamily B member 10	-0.393024	0.143554	-2.7378	0.00618511	0.0469258	564.727
ENSG00000166881	NEMP1	nuclear envelope integral membrane protein 1	-0.393113	0.136867	-2.87223	0.00407582	0.0349752	723.014
ENSG00000143575	HAX1	HCLS1 associated protein X-1	-0.393325	0.152609	-2.57734	0.00995637	0.065471	622.042
ENSG00000143436	MRPL9	mitochondrial ribosomal protein L9	-0.393493	0.161153	-2.44173	0.0146171	0.0854166	406.271
ENSG00000118640	VAMP8	vesicle associated membrane protein 8	-0.393663	0.119483	-3.29471	0.000985216	0.0120786	3456.59
ENSG00000145741	BTF3	basic transcription factor 3	-0.393666	0.114567	-3.43611	0.000590132	0.00821059	2078.66
ENSG00000174004	NRROS	negative regulator of reactive oxygen species	-0.393911	0.160161	-2.45947	0.0139141	0.0826648	729.611
ENSG00000163803	PLB1	phospholipase B1	-0.394241	0.159412	-2.4731	0.0133947	0.0802823	530.197
ENSG00000152234	ATP5A1	ATP synthase, H+ transporting, mitochondrial F1 complex, alpha subunit 1, cardiac muscle	-0.394665	0.110814	-3.56153	0.000368704	0.0057237	4187.73
ENSG00000102158	MAGT1	magnesium transporter 1	-0.39499	0.133289	-2.9634	0.00304258	0.0282168	1481.77
ENSG00000143727	ACP1	acid phosphatase 1	-0.395063	0.135089	-2.92446	0.0034506	0.030956	790.68
ENSG00000004897	CDC27	cell division cycle 27	-0.395063	0.121545	-3.25035	0.00115261	0.0135366	1856.31
ENSG00000142230	SAE1	SUMO1 activating enzyme subunit 1	-0.395082	0.125449	-3.14934	0.00163642	0.0178861	1185.88
ENSG00000146386	ABRACL	ABRA C-terminal like	-0.395155	0.151632	-2.60602	0.00916021	0.0616626	470.519
ENSG00000092931	MFSD11	major facilitator superfamily domain containing 11	-0.395778	0.148409	-2.66681	0.00765739	0.0546222	612.863
ENSG00000221963	APOL6	apolipoprotein L6	-0.395813	0.154355	-2.56431	0.0103381	0.067193	1493.05
ENSG00000168894	RNF181	ring finger protein 181	-0.396191	0.149641	-2.64761	0.00810631	0.0568822	569.784
ENSG00000120675	DNAJC15	DnaJ heat shock protein family (Hsp40) member C15	-0.396463	0.153914	-2.57587	0.00999878	0.0656267	474.731
ENSG00000237973	NA	NA	-0.396769	0.151881	-2.61238	0.00899155	0.0607808	566.144
ENSG00000205423	CNEP1R1	CTD nuclear envelope phosphatase 1 regulatory subunit 1	-0.39686	0.157489	-2.51992	0.0117381	0.0740044	437.124
ENSG00000175567	UCP2	uncoupling protein 2	-0.397641	0.139413	-2.85225	0.00434106	0.0366674	869.328
ENSG00000198015	MRPL42	mitochondrial ribosomal protein L42	-0.39796	0.151208	-2.63187	0.00849174	0.0586759	532.856
ENSG00000211584	SLC48A1	solute carrier family 48 member 1	-0.398381	0.1606	-2.48058	0.0131169	0.0791372	430.906
ENSG00000010278	CD9	CD9 molecule	-0.398612	0.121343	-3.285	0.00101983	0.0124161	3439.13
ENSG00000136108	CKAP2	cytoskeleton associated protein 2	-0.39866	0.159492	-2.49956	0.0124348	0.0768295	625.799
ENSG00000155660	PDIA4	protein disulfide isomerase family A member 4	-0.398775	0.121557	-3.28055	0.00103603	0.0125479	2769.75
ENSG00000120253	NUP43	nucleoporin 43	-0.398932	0.143363	-2.78268	0.00539123	0.0427546	607.619
ENSG00000121644	DESI2	desumoylating isopeptidase 2	-0.399049	0.139532	-2.85992	0.00423752	0.0360318	726.244
ENSG00000174840	PDE12	phosphodiesterase 12	-0.399132	0.152242	-2.62169	0.00874943	0.0597872	527.772
ENSG00000003400	CASP10	caspase 10	-0.399363	0.12448	-3.20826	0.00133541	0.0151646	1256.7
ENSG00000136238	RAC1	Rac family small GTPase 1	-0.399862	0.112824	-3.54412	0.000393931	0.00603956	3328.13
ENSG00000163875	MEAF6	MYST/Esa1 associated factor 6	-0.400028	0.13823	-2.89394	0.00380444	0.0332367	663.341
ENSG00000083312	TNPO1	transportin 1	-0.400486	0.11873	-3.37309	0.000743286	0.0097708	4118.71
ENSG00000172115	CYCS	cytochrome c, somatic	-0.400887	0.152948	-2.62107	0.00876545	0.0598296	1546.03
ENSG00000149357	LAMTOR1	late endosomal/lysosomal adaptor, MAPK and MTOR activator 1	-0.401341	0.132322	-3.03307	0.00242082	0.0237057	977.426
ENSG00000139679	LPAR6	lysophosphatidic acid receptor 6	-0.401384	0.106698	-3.76189	0.000168637	0.00302188	4305.63
ENSG00000131508	UBE2D2	ubiquitin conjugating enzyme E2 D2	-0.401639	0.141689	-2.83466	0.00458747	0.0381389	637.583
ENSG00000175087	PDIK1L	PDLIM1 interacting kinase 1 like	-0.401944	0.16696	-2.40743	0.0160653	0.0919619	359.91
ENSG00000147394	ZNF185	zinc finger protein 185 with LIM domain	-0.40196	0.165892	-2.42303	0.0153917	0.089015	571.098
ENSG00000137509	PRCP	prolylcarboxypeptidase	-0.402057	0.121353	-3.31313	0.000922587	0.0115122	1975.69
ENSG00000244038	DDOST	dolichyl-diphosphooligosaccharide--protein glycosyltransferase non-catalytic subunit	-0.402299	0.128484	-3.13111	0.00174145	0.0186853	1027.59
ENSG00000147471	PLPBP	pyridoxal phosphate binding protein	-0.402677	0.128428	-3.13542	0.00171606	0.0184978	1106.94
ENSG00000165355	FBXO33	F-box protein 33	-0.402857	0.161637	-2.49236	0.0126898	0.0775836	407.174
ENSG00000164091	WDR82	WD repeat domain 82	-0.403161	0.12345	-3.26578	0.00109163	0.0129746	1780.09
ENSG00000125257	ABCC4	ATP binding cassette subfamily C member 4	-0.403602	0.165183	-2.44336	0.0145513	0.0851745	398.833
ENSG00000090054	SPTLC1	serine palmitoyltransferase long chain base subunit 1	-0.403731	0.124663	-3.23858	0.00120125	0.0139555	1143.38
ENSG00000116489	CAPZA1	capping actin protein of muscle Z-line alpha subunit 1	-0.404876	0.117473	-3.44656	0.000567772	0.00797214	6039.98
ENSG00000138663	COPS4	COP9 signalosome subunit 4	-0.405021	0.149967	-2.70073	0.00691877	0.0508671	526.216
ENSG00000166794	PPIB	peptidylprolyl isomerase B	-0.405127	0.112431	-3.60334	0.000314156	0.00500257	3466.12
ENSG00000103064	SLC7A6	solute carrier family 7 member 6	-0.405342	0.145939	-2.77747	0.00547837	0.0431768	690.971
ENSG00000117118	SDHB	succinate dehydrogenase complex iron sulfur subunit B	-0.405954	0.139939	-2.90093	0.00372056	0.0327284	907.824
ENSG00000124783	SSR1	signal sequence receptor subunit 1	-0.405975	0.118761	-3.41842	0.000629866	0.00867025	3982.36
ENSG00000176853	FAM91A1	family with sequence similarity 91 member A1	-0.406027	0.108895	-3.7286	0.000192548	0.00333933	3430.47
ENSG00000125703	ATG4C	autophagy related 4C cysteine peptidase	-0.406031	0.132847	-3.05638	0.00224024	0.0224875	791.644
ENSG00000198888	ND1	NADH dehydrogenase, subunit 1 (complex I)	-0.406296	0.131592	-3.08753	0.00201825	0.0208875	8484.35
ENSG00000178695	KCTD12	potassium channel tetramerization domain containing 12	-0.406316	0.104501	-3.88813	0.000101018	0.00203093	10980.8
ENSG00000119414	PPP6C	protein phosphatase 6 catalytic subunit	-0.406718	0.136834	-2.97235	0.00295531	0.0275528	1004.74
ENSG00000198176	TFDP1	transcription factor Dp-1	-0.406918	0.140063	-2.90526	0.00366948	0.0324624	635.907
ENSG00000139433	GLTP	glycolipid transfer protein	-0.40763	0.152135	-2.6794	0.00737541	0.0531371	475.091
ENSG00000163950	SLBP	stem-loop binding protein	-0.407921	0.141332	-2.88627	0.0038984	0.0337838	662.543
ENSG00000179163	FUCA1	alpha-L-fucosidase 1	-0.407976	0.107694	-3.78831	0.000151678	0.00278932	35191.6
ENSG00000077713	SLC25A43	solute carrier family 25 member 43	-0.408164	0.15247	-2.67702	0.00742805	0.0534339	539.434
ENSG00000174574	AKIRIN1	akirin 1	-0.408211	0.143475	-2.84517	0.00443881	0.0372142	667.755
ENSG00000148688	RPP30	ribonuclease P/MRP subunit p30	-0.408384	0.162901	-2.50695	0.0121779	0.0759793	362.93
ENSG00000130021	PUDP	pseudouridine 5'-phosphatase	-0.408834	0.165833	-2.46534	0.0136883	0.0816288	384.428
ENSG00000134308	YWHAQ	tyrosine 3-monooxygenase/tryptophan 5-monooxygenase activation protein theta	-0.408907	0.121865	-3.35542	0.00079245	0.010263	1354.79
ENSG00000147853	AK3	adenylate kinase 3	-0.409154	0.164135	-2.49279	0.0126744	0.0775245	386.851
ENSG00000179933	C14orf119	chromosome 14 open reading frame 119	-0.409299	0.152357	-2.68644	0.00722179	0.0524321	500.162
ENSG00000241837	ATP5O	ATP synthase, H+ transporting, mitochondrial F1 complex, O subunit	-0.409774	0.167706	-2.44341	0.014549	0.0851745	333.796
ENSG00000126756	UXT	ubiquitously expressed prefoldin like chaperone	-0.410234	0.150489	-2.726	0.00641064	0.0481262	506.4
ENSG00000163378	EOGT	EGF domain specific O-linked N-acetylglucosamine transferase	-0.410728	0.152548	-2.69245	0.00709295	0.0517747	732.651
ENSG00000169446	MMGT1	membrane magnesium transporter 1	-0.410899	0.142799	-2.87747	0.00400881	0.0345483	633.613
ENSG00000163349	HIPK1	homeodomain interacting protein kinase 1	-0.411195	0.111625	-3.68371	0.000229866	0.00386224	2964.82
ENSG00000155307	SAMSN1	SAM domain, SH3 domain and nuclear localization signals 1	-0.411325	0.120803	-3.40492	0.000661843	0.00896667	3801.35
ENSG00000168994	PXDC1	PX domain containing 1	-0.411727	0.15625	-2.63505	0.0084126	0.0583808	431.332
ENSG00000163191	S100A11	S100 calcium binding protein A11	-0.411766	0.120483	-3.41764	0.000631668	0.008678	2778.21
ENSG00000167085	PHB	prohibitin	-0.412032	0.161736	-2.54756	0.010848	0.0699231	508.061
ENSG00000112245	PTP4A1	protein tyrosine phosphatase type IVA, member 1	-0.412039	0.135656	-3.03738	0.00238644	0.0234616	1658.24
ENSG00000147604	RPL7	ribosomal protein L7	-0.412054	0.112001	-3.67902	0.000234129	0.00392446	6581.67
ENSG00000091317	CMTM6	CKLF like MARVEL transmembrane domain containing 6	-0.412643	0.122129	-3.37876	0.000728139	0.00962415	2070.56
ENSG00000101079	NDRG3	NDRG family member 3	-0.412671	0.139102	-2.96667	0.0030104	0.0279369	656.568
ENSG00000130811	EIF3G	eukaryotic translation initiation factor 3 subunit G	-0.412783	0.123756	-3.33546	0.000851587	0.0107896	1210.04
ENSG00000138604	GLCE	glucuronic acid epimerase	-0.412821	0.132103	-3.12499	0.00177812	0.018977	824.507
ENSG00000166548	TK2	thymidine kinase 2, mitochondrial	-0.412972	0.12817	-3.22207	0.00127268	0.0146421	981.176
ENSG00000138326	RPS24	ribosomal protein S24	-0.413522	0.121271	-3.4099	0.000649868	0.00886719	5675.32
ENSG00000160695	VPS11	VPS11, CORVET/HOPS core subunit	-0.413631	0.128832	-3.21061	0.00132451	0.0150802	937.548
ENSG00000104388	RAB2A	RAB2A, member RAS oncogene family	-0.413813	0.125114	-3.30749	0.000941357	0.0116731	1083.28
ENSG00000100504	PYGL	glycogen phosphorylase L	-0.413879	0.10672	-3.87818	0.000105242	0.00210378	5648.17
ENSG00000196502	SULT1A1	sulfotransferase family 1A member 1	-0.414268	0.175249	-2.36389	0.0180843	0.0994955	353.601
ENSG00000111266	DUSP16	dual specificity phosphatase 16	-0.414317	0.166012	-2.4957	0.0125707	0.0771858	410.586
ENSG00000101166	PRELID3B	PRELI domain containing 3B	-0.414596	0.160263	-2.58698	0.00968211	0.0641491	613.888
ENSG00000113621	TXNDC15	thioredoxin domain containing 15	-0.414666	0.138072	-3.00326	0.00267105	0.0255491	727.631
ENSG00000066557	LRRC40	leucine rich repeat containing 40	-0.415004	0.153044	-2.71167	0.00669456	0.0495829	470.552
ENSG00000117091	CD48	CD48 molecule	-0.415146	0.127355	-3.25975	0.00111509	0.0132086	2010.35
ENSG00000111540	RAB5B	RAB5B, member RAS oncogene family	-0.415159	0.117781	-3.52484	0.000423733	0.00639157	1571.59
ENSG00000119396	RAB14	RAB14, member RAS oncogene family	-0.415549	0.116859	-3.55599	0.000376564	0.00581145	2328.31
ENSG00000131724	IL13RA1	interleukin 13 receptor subunit alpha 1	-0.416158	0.127427	-3.26586	0.00109134	0.0129746	2962.76
ENSG00000145050	MANF	mesencephalic astrocyte derived neurotrophic factor	-0.416284	0.142525	-2.92078	0.00349151	0.031243	885.17
ENSG00000102218	RP2	RP2, ARL3 GTPase activating protein	-0.416364	0.130173	-3.19855	0.00138123	0.015609	1237.37
ENSG00000183726	TMEM50A	transmembrane protein 50A	-0.416397	0.118058	-3.52707	0.000420192	0.00635184	1885.25
ENSG00000089127	OAS1	2'-5'-oligoadenylate synthetase 1	-0.416831	0.139688	-2.98401	0.00284497	0.0268101	660.788
ENSG00000167005	NUDT21	nudix hydrolase 21	-0.416889	0.132181	-3.15393	0.00161086	0.0176766	825.809
ENSG00000138279	ANXA7	annexin A7	-0.417086	0.135792	-3.07151	0.00212981	0.021674	2027.3
ENSG00000198830	HMGN2	high mobility group nucleosomal binding domain 2	-0.417119	0.133596	-3.12225	0.00179474	0.0190962	1582.79
ENSG00000189403	HMGB1	high mobility group box 1	-0.417285	0.11625	-3.58955	0.000331252	0.00523319	2010.33
ENSG00000172059	KLF11	Kruppel like factor 11	-0.417288	0.13879	-3.00661	0.00264178	0.0253383	664.686
ENSG00000151117	TMEM86A	transmembrane protein 86A	-0.417346	0.126365	-3.3027	0.000957585	0.0117914	1035.86
ENSG00000101856	PGRMC1	progesterone receptor membrane component 1	-0.417516	0.152831	-2.73188	0.00629734	0.0475456	483.495
ENSG00000168118	RAB4A	RAB4A, member RAS oncogene family	-0.417558	0.134976	-3.09357	0.00197763	0.0205736	752.527
ENSG00000163902	RPN1	ribophorin I	-0.41806	0.112021	-3.73199	0.000189972	0.00331517	3859.35
ENSG00000119705	SLIRP	SRA stem-loop interacting RNA binding protein	-0.418229	0.169614	-2.46577	0.0136721	0.0815957	351.132
ENSG00000182162	P2RY8	P2Y receptor family member 8	-0.418687	0.172432	-2.42813	0.0151769	0.0879908	363.143
ENSG00000175538	KCNE3	potassium voltage-gated channel subfamily E regulatory subunit 3	-0.418919	0.132626	-3.15864	0.00158507	0.0174757	882.194
ENSG00000196715	VKORC1L1	vitamin K epoxide reductase complex subunit 1 like 1	-0.419278	0.162361	-2.58238	0.00981201	0.0647932	409.705
ENSG00000245910	NA	NA	-0.419678	0.164863	-2.54562	0.0109085	0.0701842	357.729
ENSG00000203705	TATDN3	TatD DNase domain containing 3	-0.419981	0.149902	-2.80171	0.00508333	0.0409502	523.989
ENSG00000169813	HNRNPF	heterogeneous nuclear ribonucleoprotein F	-0.420513	0.123182	-3.41374	0.000640778	0.00877229	3365.92
ENSG00000173166	RAPH1	Ras association (RalGDS/AF-6) and pleckstrin homology domains 1	-0.420564	0.108347	-3.88166	0.000103747	0.00208281	6362.45
ENSG00000118705	RPN2	ribophorin II	-0.420696	0.120226	-3.4992	0.000466649	0.00691974	2700.86
ENSG00000110955	ATP5B	ATP synthase, H+ transporting, mitochondrial F1 complex, beta polypeptide	-0.420705	0.11988	-3.50939	0.000449134	0.00668832	3622.14
ENSG00000164258	NDUFS4	NADH:ubiquinone oxidoreductase subunit S4	-0.420962	0.145055	-2.90209	0.00370682	0.032669	555.922
ENSG00000167461	RAB8A	RAB8A, member RAS oncogene family	-0.421179	0.115211	-3.65571	0.000256468	0.00423807	1943.87
ENSG00000095585	BLNK	B-cell linker	-0.421828	0.135811	-3.106	0.00189636	0.0198656	772.828
ENSG00000067560	RHOA	ras homolog family member A	-0.421963	0.103547	-4.07508	4.59977e-05	0.00105563	9525.89
ENSG00000006831	ADIPOR2	adiponectin receptor 2	-0.422183	0.135085	-3.12532	0.00177609	0.0189698	1208.69
ENSG00000105953	OGDH	oxoglutarate dehydrogenase	-0.422537	0.113972	-3.70738	0.000209417	0.00357437	2597.55
ENSG00000159461	AMFR	autocrine motility factor receptor	-0.422702	0.112819	-3.74674	0.000179151	0.00316575	2555.13
ENSG00000151491	EPS8	epidermal growth factor receptor pathway substrate 8	-0.422721	0.134315	-3.14723	0.00164824	0.0179411	1743.9
ENSG00000064726	BTBD1	BTB domain containing 1	-0.422841	0.125819	-3.36071	0.00077743	0.0101341	1730.99
ENSG00000274012	RN7SL2	RNA, 7SL, cytoplasmic 2	-0.422867	0.138786	-3.0469	0.00231215	0.0230115	133259
ENSG00000123472	ATPAF1	ATP synthase mitochondrial F1 complex assembly factor 1	-0.423081	0.137539	-3.07609	0.00209733	0.0214525	679.072
ENSG00000159873	CCDC117	coiled-coil domain containing 117	-0.423311	0.154518	-2.73956	0.00615217	0.0468026	458.364
ENSG00000120265	PCMT1	protein-L-isoaspartate (D-aspartate) O-methyltransferase	-0.423495	0.124259	-3.40816	0.000654025	0.00890656	1236
ENSG00000274536	NA	NA	-0.423632	0.169212	-2.50356	0.0122949	0.0763692	341.801
ENSG00000142669	SH3BGRL3	SH3 domain binding glutamate rich protein like 3	-0.423635	0.122657	-3.45381	0.000552721	0.00783935	1398.54
ENSG00000170266	GLB1	galactosidase beta 1	-0.423757	0.127989	-3.31089	0.000930006	0.0115739	1575.79
ENSG00000054983	GALC	galactosylceramidase	-0.423893	0.113473	-3.73563	0.000187248	0.00327814	2420.44
ENSG00000144231	POLR2D	RNA polymerase II subunit D	-0.423909	0.159162	-2.66338	0.00773594	0.0549436	416.382
ENSG00000066322	ELOVL1	ELOVL fatty acid elongase 1	-0.42404	0.157854	-2.68628	0.00722518	0.0524321	808.161
ENSG00000114125	RNF7	ring finger protein 7	-0.424148	0.151542	-2.79889	0.00512788	0.0412261	511.58
ENSG00000182054	IDH2	isocitrate dehydrogenase (NADP(+)) 2, mitochondrial	-0.42428	0.123101	-3.4466	0.000567689	0.00797214	1673.36
ENSG00000126457	PRMT1	protein arginine methyltransferase 1	-0.424644	0.169924	-2.49903	0.0124534	0.0768763	356.843
ENSG00000162368	CMPK1	cytidine/uridine monophosphate kinase 1	-0.424946	0.116054	-3.66164	0.00025061	0.00416089	1989.84
ENSG00000124155	PIGT	phosphatidylinositol glycan anchor biosynthesis class T	-0.426262	0.130842	-3.25783	0.00112267	0.0132535	933.082
ENSG00000111231	GPN3	GPN-loop GTPase 3	-0.426824	0.179166	-2.38228	0.0172058	0.0964419	304.178
ENSG00000170542	SERPINB9	serpin family B member 9	-0.426833	0.154158	-2.7688	0.00562629	0.0440916	469.794
ENSG00000198805	PNP	purine nucleoside phosphorylase	-0.427535	0.151619	-2.8198	0.0048053	0.0394529	1147.85
ENSG00000131473	ACLY	ATP citrate lyase	-0.427686	0.129226	-3.30959	0.000934315	0.0116069	2506.28
ENSG00000180964	TCEAL8	transcription elongation factor A like 8	-0.428143	0.139553	-3.06795	0.00215532	0.02187	660.282
ENSG00000196154	S100A4	S100 calcium binding protein A4	-0.428294	0.113069	-3.78788	0.000151937	0.00279042	4958.12
ENSG00000146701	MDH2	malate dehydrogenase 2	-0.429415	0.138188	-3.10747	0.00188694	0.0197916	738.634
ENSG00000168411	RFWD3	ring finger and WD repeat domain 3	-0.429671	0.144213	-2.97943	0.0028879	0.0269912	678.829
ENSG00000106034	CPED1	cadherin like and PC-esterase domain containing 1	-0.429826	0.154042	-2.79031	0.00526578	0.0420932	1077.12
ENSG00000103202	NME4	NME/NM23 nucleoside diphosphate kinase 4	-0.430218	0.172392	-2.49558	0.0125751	0.0771858	368.89
ENSG00000167658	EEF2	eukaryotic translation elongation factor 2	-0.430553	0.106947	-4.02585	5.67695e-05	0.00126272	11681.8
ENSG00000143390	RFX5	regulatory factor X5	-0.431758	0.153721	-2.8087	0.00497415	0.0403135	783.96
ENSG00000178035	IMPDH2	inosine monophosphate dehydrogenase 2	-0.431908	0.142907	-3.02229	0.00250867	0.0243448	610.085
ENSG00000054277	OPN3	opsin 3	-0.431997	0.153471	-2.81485	0.00487994	0.0398268	645.387
ENSG00000091106	NLRC4	NLR family CARD domain containing 4	-0.4322	0.128642	-3.35972	0.000780223	0.010161	961.651
ENSG00000010270	STARD3NL	STARD3 N-terminal like	-0.432464	0.137901	-3.13606	0.00171235	0.0184721	1065.79
ENSG00000135677	GNS	glucosamine (N-acetyl)-6-sulfatase	-0.432535	0.104888	-4.12376	3.72737e-05	0.000889806	17135.3
ENSG00000124702	KLHDC3	kelch domain containing 3	-0.43257	0.138024	-3.13401	0.00172434	0.01855	675.699
ENSG00000104043	ATP8B4	ATPase phospholipid transporting 8B4 (putative)	-0.4328	0.112801	-3.83686	0.000124617	0.00239214	5956.82
ENSG00000137462	TLR2	toll like receptor 2	-0.433774	0.134753	-3.21902	0.00128628	0.0147381	3213.02
ENSG00000172172	MRPL13	mitochondrial ribosomal protein L13	-0.433909	0.155814	-2.78478	0.00535637	0.0425723	449.559
ENSG00000072694	FCGR2B	Fc fragment of IgG receptor IIb	-0.434058	0.158877	-2.73204	0.0062943	0.0475456	2319.57
ENSG00000120742	SERP1	stress associated endoplasmic reticulum protein 1	-0.434234	0.121343	-3.57858	0.00034547	0.00542113	1424.11
ENSG00000076351	SLC46A1	solute carrier family 46 member 1	-0.434799	0.129796	-3.34987	0.000808488	0.0103571	1118.78
ENSG00000197006	METTL9	methyltransferase like 9	-0.435652	0.129696	-3.35903	0.000782158	0.0101662	943.22
ENSG00000145569	FAM105A	family with sequence similarity 105 member A	-0.435833	0.131328	-3.31866	0.000904496	0.0113167	1986.56
ENSG00000139684	ESD	esterase D	-0.435858	0.145224	-3.00128	0.00268844	0.0256454	601.216
ENSG00000027697	IFNGR1	interferon gamma receptor 1	-0.436148	0.104834	-4.16037	3.17738e-05	0.000778402	6723.07
ENSG00000164125	FAM198B	family with sequence similarity 198 member B	-0.436209	0.114286	-3.81682	0.000135181	0.00254172	6772.1
ENSG00000178573	MAF	MAF bZIP transcription factor	-0.436666	0.10815	-4.03758	5.4005e-05	0.00121278	4059.53
ENSG00000114744	COMMD2	COMM domain containing 2	-0.43721	0.162193	-2.69561	0.00702601	0.0514935	428.073
ENSG00000001561	ENPP4	ectonucleotide pyrophosphatase/phosphodiesterase 4	-0.437396	0.175774	-2.4884	0.0128319	0.0780439	376.988
ENSG00000038274	MAT2B	methionine adenosyltransferase 2B	-0.437432	0.12143	-3.60234	0.000315361	0.00501606	1371.99
ENSG00000106153	CHCHD2	coiled-coil-helix-coiled-coil-helix domain containing 2	-0.437502	0.138177	-3.16624	0.00154425	0.017127	705.481
ENSG00000150991	UBC	ubiquitin C	-0.437542	0.101648	-4.30448	1.67378e-05	0.000472875	18211.4
ENSG00000165678	GHITM	growth hormone inducible transmembrane protein	-0.4379	0.129933	-3.37021	0.00075112	0.00985529	2861.4
ENSG00000182287	AP1S2	adaptor related protein complex 1 sigma 2 subunit	-0.438183	0.130554	-3.35634	0.000789807	0.0102477	3235.75
ENSG00000168802	CHTF8	chromosome transmission fidelity factor 8	-0.438344	0.149157	-2.93882	0.00329464	0.0299791	536.369
ENSG00000196419	XRCC6	X-ray repair cross complementing 6	-0.438503	0.114826	-3.81887	0.000134066	0.00253532	3534.82
ENSG00000167447	SMG8	SMG8, nonsense mediated mRNA decay factor	-0.438999	0.172197	-2.5494	0.0107909	0.0696833	333.248
ENSG00000153130	SCOC	short coiled-coil protein	-0.439097	0.176319	-2.49035	0.0127616	0.077819	435.683
ENSG00000088832	FKBP1A	FK506 binding protein 1A	-0.439117	0.141482	-3.1037	0.00191117	0.019986	785.457
ENSG00000012660	ELOVL5	ELOVL fatty acid elongase 5	-0.43934	0.142949	-3.07341	0.00211627	0.0215832	1289.92
ENSG00000146729	NIPSNAP2	nipsnap homolog 2	-0.439417	0.145387	-3.02241	0.00250775	0.0243448	865.015
ENSG00000081181	ARG2	arginase 2	-0.439438	0.176012	-2.49664	0.0125376	0.0770569	356.127
ENSG00000169100	SLC25A6	solute carrier family 25 member 6	-0.439452	0.136877	-3.21056	0.00132475	0.0150802	1310.94
ENSG00000121933	TMIGD3	transmembrane and immunoglobulin domain containing 3	-0.439491	0.161398	-2.72303	0.00646864	0.0484733	483.519
ENSG00000163291	PAQR3	progestin and adipoQ receptor family member 3	-0.4395	0.175644	-2.50223	0.0123415	0.0765568	344.329
ENSG00000158985	CDC42SE2	CDC42 small effector 2	-0.439633	0.118923	-3.69679	0.00021834	0.00369071	1720.16
ENSG00000100030	MAPK1	mitogen-activated protein kinase 1	-0.440393	0.113605	-3.87654	0.000105953	0.00211498	3439.09
ENSG00000143933	CALM2	calmodulin 2	-0.440558	0.119562	-3.68476	0.000228919	0.00385095	10700.2
ENSG00000103966	EHD4	EH domain containing 4	-0.44067	0.119943	-3.674	0.000238784	0.00399294	2792.32
ENSG00000116221	MRPL37	mitochondrial ribosomal protein L37	-0.441536	0.175222	-2.51987	0.0117399	0.0740044	302.499
ENSG00000086598	TMED2	transmembrane p24 trafficking protein 2	-0.441561	0.115244	-3.83154	0.000127345	0.00244116	2819.68
ENSG00000066926	FECH	ferrochelatase	-0.441576	0.162074	-2.72453	0.00643923	0.0483045	473.139
ENSG00000111640	GAPDH	glyceraldehyde-3-phosphate dehydrogenase	-0.441658	0.120797	-3.65621	0.000255967	0.00423807	16290.9
ENSG00000170348	TMED10	transmembrane p24 trafficking protein 10	-0.441914	0.111155	-3.97567	7.01814e-05	0.00151068	4730.61
ENSG00000121064	SCPEP1	serine carboxypeptidase 1	-0.442061	0.130718	-3.38178	0.000720183	0.00954771	2499.21
ENSG00000233927	RPS28	ribosomal protein S28	-0.4423	0.126431	-3.49836	0.000468129	0.00693435	1067.49
ENSG00000106952	TNFSF8	TNF superfamily member 8	-0.442597	0.140133	-3.15841	0.00158634	0.0174759	830.616
ENSG00000109971	HSPA8	heat shock protein family A (Hsp70) member 8	-0.443248	0.124428	-3.56227	0.000367661	0.00571813	25316.2
ENSG00000280798	LINC00294	long intergenic non-protein coding RNA 294	-0.443324	0.157108	-2.82179	0.00477567	0.0392795	479.84
ENSG00000149273	RPS3	ribosomal protein S3	-0.44345	0.115948	-3.82456	0.000131007	0.00248754	2194.64
ENSG00000004779	NDUFAB1	NADH:ubiquinone oxidoreductase subunit AB1	-0.44366	0.181224	-2.44813	0.0143598	0.084548	335.721
ENSG00000152147	GEMIN6	gem nuclear organelle associated protein 6	-0.443781	0.16838	-2.6356	0.00839885	0.0583795	334.315
ENSG00000198938	COX3	cytochrome c oxidase III	-0.444301	0.115304	-3.85331	0.000116532	0.00227649	15243.5
ENSG00000198804	COX1	cytochrome c oxidase subunit I	-0.444955	0.104948	-4.23978	2.23734e-05	0.000589321	124594
ENSG00000164117	FBXO8	F-box protein 8	-0.444991	0.168571	-2.63978	0.00829594	0.0579806	328.65
ENSG00000010292	NCAPD2	non-SMC condensin I complex subunit D2	-0.445323	0.145401	-3.06273	0.00219331	0.0221913	1091.2
ENSG00000158290	CUL4B	cullin 4B	-0.445609	0.125643	-3.54664	0.000390179	0.00598859	1692.85
ENSG00000143799	PARP1	poly(ADP-ribose) polymerase 1	-0.445673	0.117961	-3.77814	0.000158002	0.00287917	2413.08
ENSG00000136144	RCBTB1	RCC1 and BTB domain containing protein 1	-0.445798	0.137016	-3.25362	0.00113945	0.0134064	789.009
ENSG00000230989	HSBP1	heat shock factor binding protein 1	-0.445836	0.127033	-3.5096	0.000448775	0.00668832	1046.84
ENSG00000163468	CCT3	chaperonin containing TCP1 subunit 3	-0.445892	0.136143	-3.27519	0.00105592	0.0127036	1920.31
ENSG00000138835	RGS3	regulator of G protein signaling 3	-0.446303	0.172035	-2.59426	0.00947951	0.0631952	364.521
ENSG00000198689	SLC9A6	solute carrier family 9 member A6	-0.446508	0.131339	-3.39967	0.00067468	0.00909942	1087.25
ENSG00000113269	RNF130	ring finger protein 130	-0.446683	0.105622	-4.22908	2.34652e-05	0.000613349	5805.84
ENSG00000100979	PLTP	phospholipid transfer protein	-0.447615	0.106457	-4.20465	2.6149e-05	0.00066673	4369.11
ENSG00000133112	TPT1	tumor protein, translationally-controlled 1	-0.447634	0.103126	-4.34066	1.42055e-05	0.000415576	23697.4
ENSG00000143314	MRPL24	mitochondrial ribosomal protein L24	-0.447635	0.187729	-2.38447	0.0171037	0.0959781	337.043
ENSG00000089327	FXYD5	FXYD domain containing ion transport regulator 5	-0.447746	0.114147	-3.92253	8.76247e-05	0.00182993	2483.32
ENSG00000141510	TP53	tumor protein p53	-0.447766	0.142877	-3.13392	0.00172488	0.01855	584.868
ENSG00000198898	CAPZA2	capping actin protein of muscle Z-line alpha subunit 2	-0.447818	0.107156	-4.17912	2.92643e-05	0.000725805	5326.69
ENSG00000196814	MVB12B	multivesicular body subunit 12B	-0.448511	0.170713	-2.62729	0.00860688	0.0591074	322.32
ENSG00000140990	NDUFB10	NADH:ubiquinone oxidoreductase subunit B10	-0.448701	0.165828	-2.70582	0.00681352	0.050278	363.743
ENSG00000137965	IFI44	interferon induced protein 44	-0.448709	0.156032	-2.87574	0.00403077	0.0346948	648.698
ENSG00000160131	VMA21	VMA21, vacuolar ATPase assembly factor	-0.449334	0.146895	-3.05887	0.00222174	0.0223658	581.155
ENSG00000169490	TM2D2	TM2 domain containing 2	-0.449396	0.124778	-3.60155	0.000316325	0.00502569	1288.38
ENSG00000170315	UBB	ubiquitin B	-0.449461	0.108827	-4.13005	3.62684e-05	0.000872827	3992.84
ENSG00000173674	EIF1AX	eukaryotic translation initiation factor 1A, X-linked	-0.450231	0.129738	-3.47031	0.000519864	0.00750553	1139.57
ENSG00000116711	PLA2G4A	phospholipase A2 group IVA	-0.450584	0.137251	-3.28292	0.00102739	0.0124864	873.539
ENSG00000067992	PDK3	pyruvate dehydrogenase kinase 3	-0.450836	0.148547	-3.03498	0.00240555	0.0235892	594.215
ENSG00000111237	VPS29	VPS29, retromer complex component	-0.450952	0.124377	-3.62569	0.000288186	0.00464179	1361.35
ENSG00000113552	GNPDA1	glucosamine-6-phosphate deaminase 1	-0.451638	0.120331	-3.75331	0.000174517	0.00309558	1814
ENSG00000163754	GYG1	glycogenin 1	-0.451672	0.143848	-3.13993	0.00168991	0.0182862	621.771
ENSG00000111348	ARHGDIB	Rho GDP dissociation inhibitor beta	-0.451827	0.123846	-3.64829	0.000263989	0.00432664	8831.82
ENSG00000134758	RNF138	ring finger protein 138	-0.451931	0.162576	-2.77982	0.00543895	0.0430113	424.483
ENSG00000134248	LAMTOR5	late endosomal/lysosomal adaptor, MAPK and MTOR activator 5	-0.452242	0.167035	-2.70747	0.00677987	0.050056	387.715
ENSG00000265972	TXNIP	thioredoxin interacting protein	-0.452391	0.140499	-3.21989	0.00128238	0.0147054	10340.3
ENSG00000131467	PSME3	proteasome activator subunit 3	-0.452427	0.141704	-3.19276	0.0014092	0.0158866	947.262
ENSG00000203875	SNHG5	small nucleolar RNA host gene 5	-0.452583	0.153474	-2.94893	0.00318872	0.029224	532.059
ENSG00000136732	GYPC	glycophorin C (Gerbich blood group)	-0.453201	0.145464	-3.11556	0.00183595	0.0194461	1046.49
ENSG00000138029	HADHB	hydroxyacyl-CoA dehydrogenase trifunctional multienzyme complex subunit beta	-0.453432	0.122322	-3.70686	0.000209843	0.00357729	2033.3
ENSG00000100823	APEX1	apurinic/apyrimidinic endodeoxyribonuclease 1	-0.45367	0.12876	-3.52338	0.000426086	0.00642016	1125.47
ENSG00000108298	RPL19	ribosomal protein L19	-0.454454	0.106911	-4.25077	2.13038e-05	0.000567548	7441.09
ENSG00000102265	TIMP1	TIMP metallopeptidase inhibitor 1	-0.454825	0.138979	-3.27262	0.00106556	0.0127409	1081.37
ENSG00000060558	GNA15	G protein subunit alpha 15	-0.455091	0.134204	-3.39104	0.000696277	0.00928347	872.383
ENSG00000143368	SF3B4	splicing factor 3b subunit 4	-0.455135	0.156916	-2.90049	0.00372578	0.0327537	419.716
ENSG00000114648	KLHL18	kelch like family member 18	-0.455197	0.146416	-3.10892	0.00187772	0.0197619	1004.14
ENSG00000113811	SELENOK	selenoprotein K	-0.455483	0.162466	-2.80356	0.0050542	0.0407788	382.403
ENSG00000111875	ASF1A	anti-silencing function 1A histone chaperone	-0.455564	0.182988	-2.48959	0.0127892	0.0779532	257.536
ENSG00000143612	C1orf43	chromosome 1 open reading frame 43	-0.455596	0.113077	-4.02909	5.59943e-05	0.00124745	2124.24
ENSG00000175155	YPEL2	yippee like 2	-0.4556	0.149918	-3.03899	0.00237372	0.0233851	960.377
ENSG00000109133	TMEM33	transmembrane protein 33	-0.455695	0.143205	-3.18212	0.00146202	0.0163767	1825.23
ENSG00000142875	PRKACB	protein kinase cAMP-activated catalytic subunit beta	-0.45579	0.134847	-3.38005	0.000724732	0.00958987	2346.6
ENSG00000277443	MARCKS	myristoylated alanine rich protein kinase C substrate	-0.45586	0.104785	-4.35043	1.35872e-05	0.000402533	10200.1
ENSG00000102898	NUTF2	nuclear transport factor 2	-0.456751	0.165572	-2.75862	0.00580453	0.0451381	404.734
ENSG00000005059	MCUB	mitochondrial calcium uniporter dominant negative beta subunit	-0.456967	0.142046	-3.21703	0.00129523	0.0148105	679.068
ENSG00000204272	NBDY	negative regulator of P-body association	-0.457673	0.183081	-2.49984	0.0124249	0.0768121	267.119
ENSG00000091831	ESR1	estrogen receptor 1	-0.458135	0.174766	-2.62143	0.00875629	0.0597963	380.984
ENSG00000100075	SLC25A1	solute carrier family 25 member 1	-0.458697	0.180847	-2.53639	0.0112002	0.0716335	291.11
ENSG00000140030	GPR65	G protein-coupled receptor 65	-0.458897	0.125628	-3.65284	0.000259359	0.00427358	1138.46
ENSG00000113068	PFDN1	prefoldin subunit 1	-0.458984	0.162875	-2.81801	0.00483222	0.0396082	429.855
ENSG00000131043	AAR2	AAR2 splicing factor homolog	-0.45902	0.175088	-2.62164	0.0087507	0.0597872	310.693
ENSG00000151414	NEK7	NIMA related kinase 7	-0.459058	0.116134	-3.95285	7.72273e-05	0.00163773	1724.85
ENSG00000233276	GPX1	glutathione peroxidase 1	-0.459194	0.123058	-3.73152	0.000190328	0.00331725	1915.29
ENSG00000146842	TMEM209	transmembrane protein 209	-0.459329	0.171136	-2.68401	0.00727455	0.0526269	361.628
ENSG00000139370	SLC15A4	solute carrier family 15 member 4	-0.459569	0.133539	-3.44146	0.000578586	0.0080928	1010.27
ENSG00000174903	RAB1B	RAB1B, member RAS oncogene family	-0.459658	0.134164	-3.4261	0.000612318	0.00846194	1064.41
ENSG00000113615	SEC24A	SEC24 homolog A, COPII coat complex component	-0.459957	0.136186	-3.37742	0.000731701	0.00964566	998.233
ENSG00000128872	TMOD2	tropomodulin 2	-0.459984	0.151008	-3.04608	0.00231846	0.0230427	737.442
ENSG00000142676	RPL11	ribosomal protein L11	-0.460055	0.109535	-4.20007	2.66828e-05	0.000673704	3911.98
ENSG00000169891	REPS2	RALBP1 associated Eps domain containing 2	-0.461117	0.139426	-3.30726	0.000942146	0.0116731	682.084
ENSG00000092964	DPYSL2	dihydropyrimidinase like 2	-0.461164	0.136297	-3.38352	0.000715622	0.00949622	5500.36
ENSG00000171204	TMEM126B	transmembrane protein 126B	-0.461855	0.147845	-3.12392	0.00178456	0.0190312	563.205
ENSG00000151151	IPMK	inositol polyphosphate multikinase	-0.461939	0.138306	-3.33997	0.000837883	0.0106836	814.391
ENSG00000101310	SEC23B	Sec23 homolog B, coat complex II component	-0.462032	0.127986	-3.61002	0.000306177	0.0048922	1996.28
ENSG00000074696	HACD3	3-hydroxyacyl-CoA dehydratase 3	-0.462218	0.131351	-3.51896	0.000433249	0.00650709	896.059
ENSG00000063177	RPL18	ribosomal protein L18	-0.462227	0.128626	-3.59357	0.000326184	0.00516476	967.957
ENSG00000185127	C6orf120	chromosome 6 open reading frame 120	-0.462609	0.168029	-2.75314	0.00590265	0.0456189	342.655
ENSG00000125630	POLR1B	RNA polymerase I subunit B	-0.463008	0.185903	-2.49059	0.0127531	0.0778008	304.111
ENSG00000254999	BRK1	BRICK1, SCAR/WAVE actin nucleating complex subunit	-0.463364	0.139377	-3.32453	0.00088569	0.0111211	698.186
ENSG00000108523	RNF167	ring finger protein 167	-0.46343	0.18396	-2.51918	0.0117627	0.0740814	329.462
ENSG00000172292	CERS6	ceramide synthase 6	-0.463446	0.122491	-3.78353	0.00015462	0.00283228	1428.52
ENSG00000086475	SEPHS1	selenophosphate synthetase 1	-0.464157	0.17217	-2.69592	0.00701946	0.0514724	347.799
ENSG00000213741	RPS29	ribosomal protein S29	-0.464174	0.189151	-2.45399	0.0141281	0.0834945	335.049
ENSG00000176209	SMIM19	small integral membrane protein 19	-0.464257	0.191665	-2.42223	0.0154254	0.0890631	225.884
ENSG00000112514	CUTA	cutA divalent cation tolerance homolog	-0.464504	0.179655	-2.58553	0.00972293	0.0643587	273.345
ENSG00000105438	KDELR1	KDEL endoplasmic reticulum protein retention receptor 1	-0.465308	0.137027	-3.39574	0.000684425	0.00918757	768.717
ENSG00000114686	MRPL3	mitochondrial ribosomal protein L3	-0.465365	0.153429	-3.0331	0.00242053	0.0237057	659.542
ENSG00000228253	ATP8	ATP synthase F0 subunit 8	-0.46577	0.148162	-3.14365	0.00166854	0.0181109	2481.9
ENSG00000128951	DUT	deoxyuridine triphosphatase	-0.465947	0.170118	-2.73896	0.0061633	0.0468048	321.07
ENSG00000029364	SLC39A9	solute carrier family 39 member 9	-0.466653	0.122245	-3.81734	0.000134895	0.00254172	1492.24
ENSG00000012963	UBR7	ubiquitin protein ligase E3 component n-recognin 7 (putative)	-0.466767	0.167607	-2.78489	0.00535462	0.0425723	336.985
ENSG00000051523	CYBA	cytochrome b-245 alpha chain	-0.467375	0.121314	-3.8526	0.00011687	0.00227649	2522.76
ENSG00000175390	EIF3F	eukaryotic translation initiation factor 3 subunit F	-0.468784	0.13121	-3.57277	0.000353226	0.00551198	960.207
ENSG00000134419	RPS15A	ribosomal protein S15a	-0.46919	0.148814	-3.15287	0.00161675	0.0177134	495.132
ENSG00000170142	UBE2E1	ubiquitin conjugating enzyme E2 E1	-0.469441	0.123884	-3.78937	0.00015103	0.00278106	1402.61
ENSG00000132002	DNAJB1	DnaJ heat shock protein family (Hsp40) member B1	-0.469684	0.140056	-3.35355	0.000797829	0.0103075	701.642
ENSG00000163328	GPR155	G protein-coupled receptor 155	-0.470218	0.13948	-3.37122	0.000748369	0.00982839	1148.01
ENSG00000108561	C1QBP	complement C1q binding protein	-0.470961	0.154364	-3.05097	0.00228102	0.0227663	886.181
ENSG00000150961	SEC24D	SEC24 homolog D, COPII coat complex component	-0.470964	0.125841	-3.74254	0.000182168	0.00320694	2329.91
ENSG00000165775	FUNDC2	FUN14 domain containing 2	-0.471018	0.146345	-3.21854	0.00128844	0.0147507	582.875
ENSG00000188612	SUMO2	small ubiquitin-like modifier 2	-0.471436	0.114269	-4.12566	3.69674e-05	0.000884	2211.69
ENSG00000125166	GOT2	glutamic-oxaloacetic transaminase 2	-0.471648	0.151508	-3.11303	0.00185178	0.0195546	668.148
ENSG00000164329	PAPD4	poly(A) RNA polymerase D4, non-canonical	-0.471684	0.117335	-4.01996	5.82084e-05	0.00128662	3830.12
ENSG00000149084	HSD17B12	hydroxysteroid 17-beta dehydrogenase 12	-0.47174	0.148771	-3.17092	0.00151959	0.0168866	911.151
ENSG00000196839	ADA	adenosine deaminase	-0.471872	0.189802	-2.48612	0.0129145	0.078326	290.807
ENSG00000106462	EZH2	enhancer of zeste 2 polycomb repressive complex 2 subunit	-0.471877	0.186465	-2.53065	0.0113852	0.0726176	305.425
ENSG00000181610	MRPS23	mitochondrial ribosomal protein S23	-0.472124	0.149837	-3.15092	0.00162758	0.0178182	510.508
ENSG00000120509	PDZD11	PDZ domain containing 11	-0.472374	0.182178	-2.59293	0.00951622	0.0632654	272.543
ENSG00000263934	SNORD3A	small nucleolar RNA, C/D box 3A	-0.47251	0.193765	-2.43857	0.0147454	0.086023	427.627
ENSG00000140988	RPS2	ribosomal protein S2	-0.473128	0.115802	-4.08568	4.39478e-05	0.00101792	2753.51
ENSG00000067167	TRAM1	translocation associated membrane protein 1	-0.47325	0.121373	-3.89915	9.65303e-05	0.00196197	2681.35
ENSG00000110876	SELPLG	selectin P ligand	-0.473433	0.125255	-3.77976	0.000156982	0.00287118	1890.55
ENSG00000035862	TIMP2	TIMP metallopeptidase inhibitor 2	-0.473604	0.107887	-4.38981	1.13449e-05	0.000347111	4633.59
ENSG00000206527	HACD2	3-hydroxyacyl-CoA dehydratase 2	-0.473669	0.151455	-3.12745	0.0017633	0.0188586	895.694
ENSG00000161654	LSM12	LSM12 homolog	-0.473786	0.174809	-2.7103	0.00672217	0.0497348	320.594
ENSG00000116521	SCAMP3	secretory carrier membrane protein 3	-0.47398	0.174135	-2.72192	0.00649048	0.048585	368.324
ENSG00000178397	FAM220A	family with sequence similarity 220 member A	-0.47423	0.183326	-2.58681	0.00968696	0.0641509	264.502
ENSG00000106609	TMEM248	transmembrane protein 248	-0.474486	0.124898	-3.79898	0.000145292	0.00268887	1320.92
ENSG00000179331	RAB39A	RAB39A, member RAS oncogene family	-0.474972	0.177557	-2.67504	0.00747203	0.0536952	367.033
ENSG00000198818	SFT2D1	SFT2 domain containing 1	-0.475416	0.149664	-3.17655	0.00149036	0.016641	746.4
ENSG00000152558	TMEM123	transmembrane protein 123	-0.475773	0.110897	-4.29022	1.78495e-05	0.000496279	5743.55
ENSG00000058804	NDC1	NDC1 transmembrane nucleoporin	-0.476528	0.157171	-3.0319	0.0024302	0.023781	443.306
ENSG00000084090	STARD7	StAR related lipid transfer domain containing 7	-0.476955	0.122229	-3.90213	9.53493e-05	0.00194488	2523.8
ENSG00000079482	OPHN1	oligophrenin 1	-0.477005	0.151263	-3.15348	0.00161336	0.0176902	788.565
ENSG00000168216	LMBRD1	LMBR1 domain containing 1	-0.477433	0.127811	-3.73545	0.000187383	0.00327814	1376.78
ENSG00000113583	C5orf15	chromosome 5 open reading frame 15	-0.477637	0.145828	-3.27535	0.00105531	0.0127036	648.535
ENSG00000100105	PATZ1	POZ/BTB and AT hook containing zinc finger 1	-0.477787	0.191977	-2.48877	0.0128185	0.0780439	226.459
ENSG00000165476	REEP3	receptor accessory protein 3	-0.477828	0.131084	-3.6452	0.000267181	0.00436364	1177.15
ENSG00000117410	ATP6V0B	ATPase H+ transporting V0 subunit b	-0.478451	0.161535	-2.9619	0.00305749	0.028299	576.963
ENSG00000008256	CYTH3	cytohesin 3	-0.478906	0.186707	-2.56501	0.0103173	0.0671514	265.493
ENSG00000117335	CD46	CD46 molecule	-0.479632	0.109215	-4.39162	1.12509e-05	0.000344985	4240.79
ENSG00000125743	SNRPD2	small nuclear ribonucleoprotein D2 polypeptide	-0.479744	0.17849	-2.68779	0.0071926	0.0523312	284.805
ENSG00000125304	TM9SF2	transmembrane 9 superfamily member 2	-0.479957	0.116755	-4.11082	3.9426e-05	0.000928532	4309.91
ENSG00000212907	ND4L	NADH dehydrogenase, subunit 4L (complex I)	-0.479972	0.170572	-2.81389	0.00489465	0.039918	391.38
ENSG00000100280	AP1B1	adaptor related protein complex 1 beta 1 subunit	-0.48004	0.108435	-4.42698	9.55612e-06	0.000303651	4486
ENSG00000166797	FAM96A	family with sequence similarity 96 member A	-0.480725	0.13184	-3.64629	0.000266059	0.00435039	1100.77
ENSG00000169032	MAP2K1	mitogen-activated protein kinase kinase 1	-0.480934	0.119315	-4.03081	5.55853e-05	0.00124615	1517.25
ENSG00000143870	PDIA6	protein disulfide isomerase family A member 6	-0.481156	0.114728	-4.19387	2.74233e-05	0.00068868	5074.18
ENSG00000182004	SNRPE	small nuclear ribonucleoprotein polypeptide E	-0.481495	0.155613	-3.09418	0.00197354	0.0205463	514.846
ENSG00000266412	NCOA4	nuclear receptor coactivator 4	-0.482317	0.120381	-4.00658	6.1603e-05	0.00135403	6526.09
ENSG00000175895	PLEKHF2	pleckstrin homology and FYVE domain containing 2	-0.482534	0.139911	-3.44886	0.000562954	0.00795229	633.047
ENSG00000116209	TMEM59	transmembrane protein 59	-0.482747	0.113366	-4.25832	2.05969e-05	0.000551863	2736.92
ENSG00000114978	MOB1A	MOB kinase activator 1A	-0.483059	0.111813	-4.32023	1.55867e-05	0.000446659	5425.14
ENSG00000102007	PLP2	proteolipid protein 2	-0.484048	0.16709	-2.89694	0.00376824	0.0329559	506.648
ENSG00000100350	FOXRED2	FAD dependent oxidoreductase domain containing 2	-0.484056	0.195102	-2.48104	0.0130998	0.0790898	345.003
ENSG00000111711	GOLT1B	golgi transport 1B	-0.484269	0.154793	-3.1285	0.00175699	0.0188231	735.879
ENSG00000158604	TMED4	transmembrane p24 trafficking protein 4	-0.484316	0.132737	-3.64869	0.000263583	0.00432505	839.559
ENSG00000015475	BID	BH3 interacting domain death agonist	-0.484322	0.159461	-3.03724	0.00238751	0.0234616	720.859
ENSG00000100418	DESI1	desumoylating isopeptidase 1	-0.484464	0.161795	-2.9943	0.00275074	0.0261684	680.587
ENSG00000099341	PSMD8	proteasome 26S subunit, non-ATPase 8	-0.484525	0.141261	-3.42999	0.00060361	0.00835809	708.474
ENSG00000102931	ARL2BP	ADP ribosylation factor like GTPase 2 binding protein	-0.485526	0.154683	-3.13884	0.00169619	0.0183401	647.655
ENSG00000107798	LIPA	lipase A, lysosomal acid type	-0.485574	0.121042	-4.01161	6.03072e-05	0.00133084	34326.9
ENSG00000181744	C3orf58	chromosome 3 open reading frame 58	-0.486023	0.141455	-3.43589	0.000590614	0.00821059	710.643
ENSG00000197043	ANXA6	annexin A6	-0.486193	0.11069	-4.3924	1.12107e-05	0.000344508	3486.01
ENSG00000112303	VNN2	vanin 2	-0.486458	0.150075	-3.24144	0.00118928	0.0138995	1611.59
ENSG00000094880	CDC23	cell division cycle 23	-0.48692	0.150359	-3.23839	0.00120205	0.0139555	568.96
ENSG00000133816	MICAL2	microtubule associated monooxygenase, calponin and LIM domain containing 2	-0.487755	0.127799	-3.81658	0.000135312	0.00254172	1728.6
ENSG00000271605	MILR1	mast cell immunoglobulin like receptor 1	-0.4879	0.138604	-3.52011	0.000431376	0.00649172	1308.07
ENSG00000109787	KLF3	Kruppel like factor 3	-0.488096	0.132829	-3.67461	0.000238216	0.0039882	1831.42
ENSG00000051108	HERPUD1	homocysteine inducible ER protein with ubiquitin like domain 1	-0.488169	0.124009	-3.93657	8.26548e-05	0.00173649	1712.76
ENSG00000155959	VBP1	VHL binding protein 1	-0.488292	0.165334	-2.95337	0.00314328	0.0289021	531.177
ENSG00000085832	EPS15	epidermal growth factor receptor pathway substrate 15	-0.488905	0.12162	-4.01995	5.82113e-05	0.00128662	4629.58
ENSG00000111843	TMEM14C	transmembrane protein 14C	-0.488979	0.129923	-3.7636	0.000167487	0.00301499	1070.61
ENSG00000117862	TXNDC12	thioredoxin domain containing 12	-0.489553	0.122497	-3.99645	6.42994e-05	0.00140786	1618.56
ENSG00000119977	TCTN3	tectonic family member 3	-0.489625	0.170546	-2.87093	0.00409263	0.0350241	324.482
ENSG00000198843	SELENOT	selenoprotein T	-0.489629	0.139329	-3.51419	0.000441089	0.00661068	1810.59
ENSG00000033867	SLC4A7	solute carrier family 4 member 7	-0.490467	0.102654	-4.77788	1.77152e-06	7.41449e-05	11099
ENSG00000095303	PTGS1	prostaglandin-endoperoxide synthase 1	-0.49112	0.119445	-4.11169	3.92771e-05	0.000926582	2486.23
ENSG00000135535	CD164	CD164 molecule	-0.491379	0.110365	-4.45231	8.49504e-06	0.000275558	6073.77
ENSG00000163535	SGO2	shugoshin 2	-0.4916	0.188104	-2.61345	0.00896333	0.0606486	256.74
ENSG00000005893	LAMP2	lysosomal associated membrane protein 2	-0.49181	0.114668	-4.28898	1.79492e-05	0.000498065	4353.19
ENSG00000038945	MSR1	macrophage scavenger receptor 1	-0.492003	0.102281	-4.81032	1.50687e-06	6.37939e-05	29311.8
ENSG00000132341	RAN	RAN, member RAS oncogene family	-0.492655	0.122442	-4.02359	5.73183e-05	0.0012729	1775.24
ENSG00000087589	CASS4	Cas scaffolding protein family member 4	-0.492829	0.141694	-3.47813	0.000504932	0.0073551	627.523
ENSG00000148110	MFSD14B	major facilitator superfamily domain containing 14B	-0.493137	0.137416	-3.58864	0.00033241	0.00524557	1272.81
ENSG00000204388	HSPA1B	heat shock protein family A (Hsp70) member 1B	-0.493626	0.170157	-2.90101	0.00371967	0.0327284	317.086
ENSG00000197766	CFD	complement factor D	-0.493773	0.167578	-2.94653	0.00321363	0.0293754	409.643
ENSG00000182512	GLRX5	glutaredoxin 5	-0.493882	0.197411	-2.5018	0.0123563	0.0766143	207.735
ENSG00000120656	TAF12	TATA-box binding protein associated factor 12	-0.493947	0.167899	-2.94194	0.00326166	0.0297175	342.368
ENSG00000109919	MTCH2	mitochondrial carrier 2	-0.494689	0.144742	-3.41773	0.000631455	0.008678	867.027
ENSG00000168653	NDUFS5	NADH:ubiquinone oxidoreductase subunit S5	-0.494926	0.142468	-3.47396	0.000512846	0.0074349	804.437
ENSG00000141655	TNFRSF11A	TNF receptor superfamily member 11a	-0.495003	0.115584	-4.28264	1.84685e-05	0.000505467	5378.06
ENSG00000151503	NCAPD3	non-SMC condensin II complex subunit D3	-0.49504	0.15097	-3.27906	0.00104152	0.0125921	698.016
ENSG00000203747	FCGR3A	Fc fragment of IgG receptor IIIa	-0.495105	0.115472	-4.28765	1.80574e-05	0.00049887	9505.86
ENSG00000085063	CD59	CD59 molecule (CD59 blood group)	-0.495473	0.109946	-4.50653	6.58966e-06	0.000219859	3371.85
ENSG00000181826	RELL1	RELT like 1	-0.495911	0.143479	-3.45633	0.000547577	0.00779797	600.777
ENSG00000161921	CXCL16	C-X-C motif chemokine ligand 16	-0.495933	0.143876	-3.44696	0.000566935	0.00797214	1444.19
ENSG00000197045	GMFB	glia maturation factor beta	-0.495942	0.125248	-3.95968	7.50506e-05	0.00160318	2790.67
ENSG00000106305	AIMP2	aminoacyl tRNA synthetase complex interacting multifunctional protein 2	-0.495956	0.19689	-2.51894	0.0117707	0.0740984	254.829
ENSG00000173542	MOB1B	MOB kinase activator 1B	-0.495977	0.12157	-4.07975	4.50836e-05	0.0010403	2521.93
ENSG00000165704	HPRT1	hypoxanthine phosphoribosyltransferase 1	-0.496606	0.163141	-3.04404	0.00233426	0.0231378	377.482
ENSG00000166949	SMAD3	SMAD family member 3	-0.49666	0.208992	-2.37646	0.0174796	0.0973925	206.361
ENSG00000171791	BCL2	BCL2, apoptosis regulator	-0.49668	0.132191	-3.75728	0.000171772	0.00307021	1039.45
ENSG00000166452	AKIP1	A-kinase interacting protein 1	-0.497213	0.19335	-2.57156	0.0101241	0.0661392	254.356
ENSG00000124562	SNRPC	small nuclear ribonucleoprotein polypeptide C	-0.497653	0.180324	-2.75977	0.00578417	0.0450798	340.09
ENSG00000081320	STK17B	serine/threonine kinase 17b	-0.498591	0.13062	-3.81712	0.000135018	0.00254172	2134.53
ENSG00000006007	GDE1	glycerophosphodiester phosphodiesterase 1	-0.498731	0.12209	-4.08494	4.40878e-05	0.00101948	1256.34
ENSG00000133318	RTN3	reticulon 3	-0.499029	0.10934	-4.56401	5.01846e-06	0.000175809	3997.26
ENSG00000156171	DRAM2	DNA damage regulated autophagy modulator 2	-0.499338	0.113996	-4.38031	1.18513e-05	0.000360243	2175.65
ENSG00000138182	KIF20B	kinesin family member 20B	-0.499543	0.153698	-3.25016	0.00115341	0.0135366	643.287
ENSG00000089220	PEBP1	phosphatidylethanolamine binding protein 1	-0.499705	0.145478	-3.43491	0.00059275	0.00823212	759.502
ENSG00000130520	LSM4	LSM4 homolog, U6 small nuclear RNA and mRNA degradation associated	-0.500008	0.168744	-2.96312	0.00304534	0.0282238	498.679
ENSG00000150337	FCGR1A	Fc fragment of IgG receptor Ia	-0.50003	0.152693	-3.27473	0.00105762	0.0127036	1773.21
ENSG00000156802	ATAD2	ATPase family, AAA domain containing 2	-0.500426	0.150202	-3.33169	0.000863212	0.0109073	661.055
ENSG00000186318	BACE1	beta-secretase 1	-0.501159	0.175589	-2.85416	0.00431506	0.036558	393.071
ENSG00000011600	TYROBP	TYRO protein tyrosine kinase binding protein	-0.501339	0.109861	-4.56338	5.03369e-06	0.000175903	10678.1
ENSG00000211459	RNR1	s-rRNA	-0.501371	0.129991	-3.85698	0.000114798	0.00225937	656796
ENSG00000164951	PDP1	pyruvate dehyrogenase phosphatase catalytic subunit 1	-0.501632	0.129016	-3.88815	0.00010101	0.00203093	1161.77
ENSG00000182134	TDRKH	tudor and KH domain containing	-0.501767	0.164796	-3.04477	0.00232855	0.0231091	576.684
ENSG00000140612	SEC11A	SEC11 homolog A, signal peptidase complex subunit	-0.501867	0.115912	-4.32972	1.49297e-05	0.000432253	1891.93
ENSG00000080546	SESN1	sestrin 1	-0.503016	0.141397	-3.55747	0.000374441	0.00578506	803.719
ENSG00000187210	GCNT1	glucosaminyl (N-acetyl) transferase 1, core 2	-0.50305	0.133182	-3.77717	0.000158619	0.00288292	2006.65
ENSG00000163823	CCR1	C-C motif chemokine receptor 1	-0.503274	0.119232	-4.22098	2.43247e-05	0.000628898	5649.83
ENSG00000116586	LAMTOR2	late endosomal/lysosomal adaptor, MAPK and MTOR activator 2	-0.503377	0.169457	-2.97053	0.00297284	0.02768	375.112
ENSG00000038210	PI4K2B	phosphatidylinositol 4-kinase type 2 beta	-0.50356	0.168984	-2.97993	0.00288312	0.02697	365.858
ENSG00000118680	MYL12B	myosin light chain 12B	-0.503632	0.119301	-4.22151	2.42672e-05	0.000628569	2108.29
ENSG00000101608	MYL12A	myosin light chain 12A	-0.504013	0.113809	-4.42858	9.4854e-06	0.000302172	4176.72
ENSG00000155465	SLC7A7	solute carrier family 7 member 7	-0.504124	0.120199	-4.19408	2.73976e-05	0.00068868	2091.63
ENSG00000116251	RPL22	ribosomal protein L22	-0.504237	0.109833	-4.59095	4.4124e-06	0.000157732	4038.2
ENSG00000006576	PHTF2	putative homeodomain transcription factor 2	-0.504591	0.119325	-4.2287	2.35045e-05	0.000613349	1478.71
ENSG00000000460	C1orf112	chromosome 1 open reading frame 112	-0.504852	0.170919	-2.95376	0.00313931	0.0288845	327.855
ENSG00000148248	SURF4	surfeit 4	-0.505087	0.134012	-3.76897	0.000163921	0.00296391	1479.19
ENSG00000114902	SPCS1	signal peptidase complex subunit 1	-0.505416	0.138793	-3.6415	0.000271051	0.00441656	696.605
ENSG00000164587	RPS14	ribosomal protein S14	-0.505946	0.119719	-4.22611	2.37769e-05	0.000617009	1397.67
ENSG00000121989	ACVR2A	activin A receptor type 2A	-0.506847	0.162298	-3.12293	0.0017906	0.0190666	1108.13
ENSG00000147533	GOLGA7	golgin A7	-0.507071	0.155603	-3.25874	0.00111908	0.0132223	481.334
ENSG00000112335	SNX3	sorting nexin 3	-0.507231	0.114537	-4.42852	9.48801e-06	0.000302172	2164.7
ENSG00000168283	BMI1	BMI1 proto-oncogene, polycomb ring finger	-0.507373	0.189415	-2.67862	0.00739256	0.0532333	279.883
ENSG00000149269	PAK1	p21 (RAC1) activated kinase 1	-0.507912	0.127609	-3.98023	6.88488e-05	0.00149064	2949.54
ENSG00000164919	COX6C	cytochrome c oxidase subunit 6C	-0.508229	0.113566	-4.47517	7.63488e-06	0.000249388	2344.19
ENSG00000115840	SLC25A12	solute carrier family 25 member 12	-0.508339	0.189478	-2.68284	0.00730007	0.0527299	271.761
ENSG00000104219	ZDHHC2	zinc finger DHHC-type containing 2	-0.509256	0.122703	-4.15031	3.32018e-05	0.000810553	1294.59
ENSG00000100258	LMF2	lipase maturation factor 2	-0.509292	0.197025	-2.58491	0.0097404	0.0644135	215.458
ENSG00000164162	ANAPC10	anaphase promoting complex subunit 10	-0.509405	0.193083	-2.63827	0.00833295	0.0581232	250.184
ENSG00000214194	SMIM30	small integral membrane protein 30	-0.509465	0.17013	-2.99457	0.00274831	0.0261631	685.201
ENSG00000060762	MPC1	mitochondrial pyruvate carrier 1	-0.50998	0.176044	-2.89688	0.0037689	0.0329559	423.915
ENSG00000198502	HLA-DRB5	major histocompatibility complex, class II, DR beta 5	-0.51024	0.147401	-3.46158	0.000537011	0.00769441	1666.01
ENSG00000136247	ZDHHC4	zinc finger DHHC-type containing 4	-0.510615	0.181577	-2.81212	0.00492168	0.0400276	295.028
ENSG00000169189	NSMCE1	NSE1 homolog, SMC5-SMC6 complex component	-0.510806	0.164069	-3.11336	0.00184968	0.0195472	359.124
ENSG00000130755	GMFG	glia maturation factor gamma	-0.511115	0.120928	-4.2266	2.37252e-05	0.000616811	1929.98
ENSG00000124172	ATP5E	ATP synthase, H+ transporting, mitochondrial F1 complex, epsilon subunit	-0.511527	0.12308	-4.15605	3.23797e-05	0.000791863	6662.28
ENSG00000205133	TRIQK	triple QxxK/R motif containing	-0.511913	0.154866	-3.30552	0.00094801	0.0117044	458.075
ENSG00000100528	CNIH1	cornichon family AMPA receptor auxiliary protein 1	-0.512077	0.132968	-3.85113	0.000117576	0.00228515	818.189
ENSG00000204264	PSMB8	proteasome subunit beta 8	-0.512306	0.15281	-3.35257	0.000800662	0.0103217	568.79
ENSG00000108960	MMD	monocyte to macrophage differentiation associated	-0.512509	0.157792	-3.248	0.00116219	0.0136283	947.749
ENSG00000141574	SECTM1	secreted and transmembrane 1	-0.512605	0.182223	-2.81307	0.0049071	0.0399631	276.005
ENSG00000172159	FRMD3	FERM domain containing 3	-0.513044	0.193444	-2.65215	0.00799806	0.0562352	358.867
ENSG00000082146	STRADB	STE20-related kinase adaptor beta	-0.513426	0.18535	-2.77003	0.00560513	0.0439533	252.25
ENSG00000131148	EMC8	ER membrane protein complex subunit 8	-0.513504	0.199109	-2.57902	0.00990825	0.0652464	223.853
ENSG00000157240	FZD1	frizzled class receptor 1	-0.513505	0.12991	-3.95277	7.72524e-05	0.00163773	1146.45
ENSG00000099785	MARCH2	membrane associated ring-CH-type finger 2	-0.513704	0.191293	-2.68543	0.00724359	0.0524624	248.589
ENSG00000134954	ETS1	ETS proto-oncogene 1, transcription factor	-0.513716	0.17501	-2.93536	0.0033316	0.0301393	390.781
ENSG00000163479	SSR2	signal sequence receptor subunit 2	-0.513818	0.145113	-3.54082	0.000398884	0.00610068	710.526
ENSG00000168282	MGAT2	mannosyl (alpha-1,6-)-glycoprotein beta-1,2-N-acetylglucosaminyltransferase	-0.513858	0.146977	-3.49618	0.000471968	0.00698382	745.869
ENSG00000143153	ATP1B1	ATPase Na+/K+ transporting subunit beta 1	-0.513982	0.139174	-3.69309	0.000221548	0.00374042	2065.55
ENSG00000208892	SNORA49	small nucleolar RNA, H/ACA box 49	-0.513999	0.184506	-2.78581	0.00533935	0.0425116	518.705
ENSG00000165168	CYBB	cytochrome b-245 beta chain	-0.514642	0.153357	-3.35585	0.000791208	0.0102564	26490.6
ENSG00000075624	ACTB	actin beta	-0.514654	0.116695	-4.41025	1.03249e-05	0.00032448	68548.5
ENSG00000064115	TM7SF3	transmembrane 7 superfamily member 3	-0.514674	0.132159	-3.89435	9.84618e-05	0.00199385	1359.77
ENSG00000143418	CERS2	ceramide synthase 2	-0.514702	0.125045	-4.11614	3.85266e-05	0.000912761	1935.9
ENSG00000204397	CARD16	caspase recruitment domain family member 16	-0.515543	0.163874	-3.14597	0.00165539	0.0179961	604.224
ENSG00000117697	NSL1	NSL1, MIS12 kinetochore complex component	-0.515665	0.148538	-3.4716	0.000517363	0.00748947	546.852
ENSG00000123353	ORMDL2	ORMDL sphingolipid biosynthesis regulator 2	-0.516267	0.200911	-2.56964	0.0101806	0.0664154	223.667
ENSG00000141030	COPS3	COP9 signalosome subunit 3	-0.516458	0.149242	-3.46055	0.000539078	0.00771614	643.92
ENSG00000105854	PON2	paraoxonase 2	-0.516821	0.164795	-3.13615	0.00171183	0.0184721	621.084
ENSG00000143363	PRUNE1	prune exopolyphosphatase 1	-0.517348	0.206387	-2.50669	0.0121869	0.076001	202.192
ENSG00000033011	ALG1	ALG1, chitobiosyldiphosphodolichol beta-mannosyltransferase	-0.517405	0.205069	-2.52308	0.0116333	0.0737301	214.05
ENSG00000123131	PRDX4	peroxiredoxin 4	-0.517437	0.158352	-3.26763	0.00108451	0.0129338	550.191
ENSG00000001036	FUCA2	alpha-L-fucosidase 2	-0.517568	0.12391	-4.17698	2.95408e-05	0.000731369	1380.39
ENSG00000198019	FCGR1B	Fc fragment of IgG receptor Ib	-0.517591	0.187096	-2.76644	0.00566713	0.0443403	336.468
ENSG00000173369	C1QB	complement C1q B chain	-0.517622	0.135402	-3.82285	0.000131917	0.00250142	2166.59
ENSG00000109929	SC5D	sterol-C5-desaturase	-0.519005	0.186357	-2.78501	0.00535268	0.0425723	554.788
ENSG00000200087	SNORA73B	small nucleolar RNA, H/ACA box 73B	-0.51909	0.17093	-3.03685	0.00239063	0.0234758	790.975
ENSG00000175548	ALG10B	ALG10B, alpha-1,2-glucosyltransferase	-0.519447	0.197591	-2.6289	0.00856608	0.058986	218.746
ENSG00000168374	ARF4	ADP ribosylation factor 4	-0.520371	0.131869	-3.94612	7.94281e-05	0.00167877	1125.7
ENSG00000153823	PID1	phosphotyrosine interaction domain containing 1	-0.521548	0.113775	-4.58403	4.56097e-06	0.000161396	2584.47
ENSG00000004799	PDK4	pyruvate dehydrogenase kinase 4	-0.521589	0.180657	-2.88718	0.00388715	0.0337489	685.245
ENSG00000105968	H2AFV	H2A histone family member V	-0.522792	0.121542	-4.30133	1.69777e-05	0.00047677	1293.62
ENSG00000277791	PSMB3	proteasome subunit beta 3	-0.523169	0.181079	-2.88918	0.00386245	0.0336386	372.672
ENSG00000104695	PPP2CB	protein phosphatase 2 catalytic subunit beta	-0.52372	0.14032	-3.73233	0.000189713	0.00331477	666.764
ENSG00000102879	CORO1A	coronin 1A	-0.523849	0.122218	-4.28618	1.81774e-05	0.00049945	1352.02
ENSG00000005471	ABCB4	ATP binding cassette subfamily B member 4	-0.524358	0.169953	-3.08532	0.00203333	0.0210125	366.258
ENSG00000110315	RNF141	ring finger protein 141	-0.524405	0.132453	-3.95919	7.52054e-05	0.00160404	899.336
ENSG00000165389	SPTSSA	serine palmitoyltransferase small subunit A	-0.524865	0.158844	-3.30427	0.000952231	0.0117358	419.493
ENSG00000148672	GLUD1	glutamate dehydrogenase 1	-0.524994	0.110702	-4.74241	2.11195e-06	8.62819e-05	4316.48
ENSG00000198755	RPL10A	ribosomal protein L10a	-0.525077	0.120248	-4.36663	1.26179e-05	0.000378618	1594.4
ENSG00000174442	ZWILCH	zwilch kinetochore protein	-0.525429	0.196908	-2.66839	0.00762148	0.0544342	270.41
ENSG00000075415	SLC25A3	solute carrier family 25 member 3	-0.526002	0.123553	-4.25729	2.06918e-05	0.000553348	2951.71
ENSG00000083845	RPS5	ribosomal protein S5	-0.52734	0.123653	-4.26469	2.00184e-05	0.000540498	1199.51
ENSG00000131462	TUBG1	tubulin gamma 1	-0.527886	0.17342	-3.04397	0.00233475	0.0231378	356.802
ENSG00000166341	DCHS1	dachsous cadherin-related 1	-0.528069	0.209075	-2.52574	0.0115455	0.0733393	196.862
ENSG00000109066	TMEM104	transmembrane protein 104	-0.528108	0.201683	-2.61851	0.00883152	0.0601341	214.154
ENSG00000126247	CAPNS1	calpain small subunit 1	-0.528193	0.121905	-4.33281	1.47217e-05	0.000427112	1899.43
ENSG00000124767	GLO1	glyoxalase I	-0.52845	0.152854	-3.45721	0.000545792	0.00778838	612.318
ENSG00000139687	RB1	RB transcriptional corepressor 1	-0.529077	0.121994	-4.33692	1.44495e-05	0.000420084	5101.61
ENSG00000136193	SCRN1	secernin 1	-0.529266	0.133212	-3.97312	7.09363e-05	0.00152225	804.643
ENSG00000187474	FPR3	formyl peptide receptor 3	-0.5293	0.114547	-4.62082	3.82227e-06	0.00013954	9135.47
ENSG00000147955	SIGMAR1	sigma non-opioid intracellular receptor 1	-0.529398	0.193768	-2.73212	0.00629273	0.0475456	262.073
ENSG00000265354	TIMM23	translocase of inner mitochondrial membrane 23	-0.529598	0.164772	-3.21412	0.00130844	0.0149309	403.631
ENSG00000145354	CISD2	CDGSH iron sulfur domain 2	-0.529606	0.153326	-3.45411	0.000552114	0.00783935	516.578
ENSG00000231752	EMBP1	embigin pseudogene 1	-0.53032	0.183001	-2.89791	0.00375658	0.0329212	303.702
ENSG00000104472	CHRAC1	chromatin accessibility complex 1	-0.531193	0.168264	-3.15691	0.00159453	0.0175385	359.589
ENSG00000235655	NA	NA	-0.531454	0.184686	-2.87761	0.00400703	0.0345483	254.371
ENSG00000170802	FOXN2	forkhead box N2	-0.531502	0.121158	-4.38685	1.15006e-05	0.000351106	1581.75
ENSG00000168002	POLR2G	RNA polymerase II subunit G	-0.531575	0.204137	-2.60401	0.00921406	0.0617979	204.619
ENSG00000139644	TMBIM6	transmembrane BAX inhibitor motif containing 6	-0.53166	0.108775	-4.8877	1.02023e-06	4.58222e-05	11210.3
ENSG00000223865	HLA-DPB1	major histocompatibility complex, class II, DP beta 1	-0.531793	0.11691	-4.54875	5.39665e-06	0.000186724	3679.01
ENSG00000236120	NA	NA	-0.532001	0.179999	-2.95557	0.00312091	0.0287719	373.57
ENSG00000140307	GTF2A2	general transcription factor IIA subunit 2	-0.53209	0.165404	-3.21691	0.00129578	0.0148105	349.541
ENSG00000171488	LRRC8C	leucine rich repeat containing 8 VRAC subunit C	-0.532402	0.133724	-3.98134	6.85269e-05	0.00148648	1388.19
ENSG00000106803	SEC61B	Sec61 translocon beta subunit	-0.532627	0.202118	-2.63523	0.00840796	0.0583808	263.734
ENSG00000178982	EIF3K	eukaryotic translation initiation factor 3 subunit K	-0.533217	0.136533	-3.90541	9.40656e-05	0.00192429	754.099
ENSG00000115268	RPS15	ribosomal protein S15	-0.533304	0.125494	-4.24963	2.14123e-05	0.000568277	1186.55
ENSG00000156508	EEF1A1	eukaryotic translation elongation factor 1 alpha 1	-0.533475	0.103492	-5.15475	2.53975e-07	1.44673e-05	44571.4
ENSG00000109743	BST1	bone marrow stromal cell antigen 1	-0.533869	0.166036	-3.21538	0.00130273	0.0148779	353.329
ENSG00000185339	TCN2	transcobalamin 2	-0.53402	0.192694	-2.77133	0.00558276	0.043827	288.9
ENSG00000148303	RPL7A	ribosomal protein L7a	-0.534273	0.113451	-4.70928	2.48598e-06	9.75798e-05	2899.45
ENSG00000154518	ATP5G3	ATP synthase, H+ transporting, mitochondrial Fo complex subunit C3 (subunit 9)	-0.534295	0.162521	-3.28755	0.00101062	0.0123146	576.949
ENSG00000064666	CNN2	calponin 2	-0.535181	0.139167	-3.8456	0.000120257	0.00232758	650.16
ENSG00000172469	MANEA	mannosidase endo-alpha	-0.53528	0.153343	-3.49074	0.000481685	0.00709019	523.731
ENSG00000213390	ARHGAP19	Rho GTPase activating protein 19	-0.535551	0.17796	-3.00938	0.0026178	0.0252072	280.971
ENSG00000131236	CAP1	cyclase associated actin cytoskeleton regulatory protein 1	-0.535591	0.112558	-4.75836	1.95176e-06	8.04411e-05	9738.89
ENSG00000156467	UQCRB	ubiquinol-cytochrome c reductase binding protein	-0.536467	0.108836	-4.92911	8.26063e-07	3.84572e-05	4944.26
ENSG00000134910	STT3A	STT3A, catalytic subunit of the oligosaccharyltransferase complex	-0.536562	0.120365	-4.45779	8.28098e-06	0.000269237	2468.94
ENSG00000113732	ATP6V0E1	ATPase H+ transporting V0 subunit e1	-0.536985	0.12966	-4.14148	3.45077e-05	0.000833719	2008.75
ENSG00000165475	CRYL1	crystallin lambda 1	-0.537164	0.139418	-3.85292	0.000116719	0.00227649	943.94
ENSG00000164054	SHISA5	shisa family member 5	-0.537283	0.165838	-3.23981	0.00119608	0.0139439	387.802
ENSG00000166311	SMPD1	sphingomyelin phosphodiesterase 1	-0.53747	0.199638	-2.69223	0.00709764	0.0517747	235.151
ENSG00000139318	DUSP6	dual specificity phosphatase 6	-0.537748	0.122273	-4.39794	1.09284e-05	0.000339555	3455.35
ENSG00000128294	TPST2	tyrosylprotein sulfotransferase 2	-0.537911	0.122974	-4.37419	1.21885e-05	0.000367306	1415.42
ENSG00000109861	CTSC	cathepsin C	-0.53866	0.128199	-4.20174	2.64868e-05	0.000669964	6878.33
ENSG00000121316	PLBD1	phospholipase B domain containing 1	-0.538841	0.129149	-4.17224	3.01616e-05	0.000741499	1349.32
ENSG00000163513	TGFBR2	transforming growth factor beta receptor 2	-0.539285	0.107689	-5.00781	5.50521e-07	2.74536e-05	4340.26
ENSG00000008988	RPS20	ribosomal protein S20	-0.539376	0.111331	-4.84482	1.26728e-06	5.48097e-05	5397.88
ENSG00000198829	SUCNR1	succinate receptor 1	-0.539841	0.176024	-3.06685	0.00216326	0.0219347	430.244
ENSG00000138459	SLC35A5	solute carrier family 35 member A5	-0.540158	0.144308	-3.74308	0.000181779	0.00320694	701.294
ENSG00000138376	BARD1	BRCA1 associated RING domain 1	-0.540385	0.161329	-3.34959	0.000809325	0.0103571	386.433
ENSG00000140497	SCAMP2	secretory carrier membrane protein 2	-0.540441	0.120741	-4.47605	7.60356e-06	0.000248946	1647.87
ENSG00000101911	PRPS2	phosphoribosyl pyrophosphate synthetase 2	-0.540834	0.143138	-3.7784	0.00015784	0.00287917	626.578
ENSG00000278845	MRPL45	mitochondrial ribosomal protein L45	-0.543066	0.166392	-3.26378	0.00109936	0.0130443	390.692
ENSG00000165672	PRDX3	peroxiredoxin 3	-0.543565	0.14608	-3.72101	0.000198431	0.00341972	1697.79
ENSG00000158042	MRPL17	mitochondrial ribosomal protein L17	-0.543574	0.157773	-3.4453	0.000570436	0.00800152	452.108
ENSG00000143742	SRP9	signal recognition particle 9	-0.544461	0.116437	-4.67601	2.92513e-06	0.00011292	1821.29
ENSG00000103490	PYCARD	PYD and CARD domain containing	-0.545059	0.165681	-3.28981	0.00100254	0.0122481	364.236
ENSG00000104660	LEPROTL1	leptin receptor overlapping transcript like 1	-0.545093	0.138999	-3.92156	8.79784e-05	0.00183459	724.053
ENSG00000122406	RPL5	ribosomal protein L5	-0.545269	0.105331	-5.17671	2.25829e-07	1.29695e-05	5957.03
ENSG00000205269	TMEM170B	transmembrane protein 170B	-0.545274	0.127482	-4.27727	1.89195e-05	0.000514795	1715.83
ENSG00000106560	GIMAP2	GTPase, IMAP family member 2	-0.545294	0.140922	-3.86948	0.000109066	0.00216479	718.129
ENSG00000167526	RPL13	ribosomal protein L13	-0.545684	0.116745	-4.67414	2.95184e-06	0.000113638	1812.17
ENSG00000180611	MB21D2	Mab-21 domain containing 2	-0.546012	0.230425	-2.36959	0.0178078	0.0984213	221.597
ENSG00000131238	PPT1	palmitoyl-protein thioesterase 1	-0.546129	0.130443	-4.18672	2.83016e-05	0.000705677	4773.75
ENSG00000164938	TP53INP1	tumor protein p53 inducible nuclear protein 1	-0.546209	0.12328	-4.43063	9.3958e-06	0.000300601	1686.66
ENSG00000117362	APH1A	aph-1 homolog A, gamma-secretase subunit	-0.546813	0.131017	-4.17359	2.99835e-05	0.000739716	1031.13
ENSG00000163154	TNFAIP8L2	TNF alpha induced protein 8 like 2	-0.54709	0.178906	-3.05797	0.00222839	0.0223846	377.385
ENSG00000210196	NA	NA	-0.547217	0.221519	-2.4703	0.0135	0.0807062	169.13
ENSG00000131018	SYNE1	spectrin repeat containing nuclear envelope protein 1	-0.548278	0.114593	-4.78456	1.71366e-06	7.21128e-05	8219.17
ENSG00000177105	RHOG	ras homolog family member G	-0.5485	0.147091	-3.72898	0.00019226	0.00333933	626.379
ENSG00000169019	COMMD8	COMM domain containing 8	-0.550133	0.16199	-3.39608	0.000683575	0.00918757	473.416
ENSG00000170989	S1PR1	sphingosine-1-phosphate receptor 1	-0.550651	0.218668	-2.51821	0.0117954	0.0741873	201.544
ENSG00000081189	MEF2C	myocyte enhancer factor 2C	-0.550807	0.113565	-4.85013	1.23381e-06	5.35273e-05	5183.12
ENSG00000146918	NCAPG2	non-SMC condensin II complex subunit G2	-0.551191	0.157289	-3.50431	0.00045779	0.00680277	514.347
ENSG00000126264	HCST	hematopoietic cell signal transducer	-0.551198	0.18841	-2.92553	0.00343873	0.030889	239.007
ENSG00000163918	RFC4	replication factor C subunit 4	-0.551238	0.215365	-2.55956	0.0104806	0.0680242	181.122
ENSG00000184992	BRI3BP	BRI3 binding protein	-0.55201	0.150672	-3.66365	0.00024865	0.00413816	572.84
ENSG00000112110	MRPL18	mitochondrial ribosomal protein L18	-0.552096	0.160823	-3.43294	0.000597068	0.00827568	439.608
ENSG00000112697	TMEM30A	transmembrane protein 30A	-0.552199	0.114106	-4.83935	1.30265e-06	5.61663e-05	4229.86
ENSG00000144746	ARL6IP5	ADP ribosylation factor like GTPase 6 interacting protein 5	-0.552515	0.128358	-4.30448	1.67375e-05	0.000472875	2398.77
ENSG00000161929	SCIMP	SLP adaptor and CSK interacting membrane protein	-0.553076	0.168909	-3.2744	0.00105886	0.0127036	466.632
ENSG00000172322	CLEC12A	C-type lectin domain family 12 member A	-0.55308	0.180858	-3.05808	0.00222759	0.0223846	484.89
ENSG00000148908	RGS10	regulator of G protein signaling 10	-0.553632	0.12266	-4.51357	6.37454e-06	0.000214805	1355.95
ENSG00000198947	DMD	dystrophin	-0.553825	0.188139	-2.9437	0.00324318	0.0295876	252.672
ENSG00000136518	ACTL6A	actin like 6A	-0.553879	0.153679	-3.60414	0.000313192	0.0049929	514.666
ENSG00000106868	SUSD1	sushi domain containing 1	-0.55471	0.146944	-3.77497	0.000160029	0.00290478	2159.56
ENSG00000139278	GLIPR1	GLI pathogenesis related 1	-0.554851	0.110662	-5.01392	5.33312e-07	2.6786e-05	3364.97
ENSG00000174444	RPL4	ribosomal protein L4	-0.555107	0.112358	-4.9405	7.7921e-07	3.63969e-05	7361.38
ENSG00000106268	NUDT1	nudix hydrolase 1	-0.555275	0.232117	-2.39222	0.0167469	0.0945506	137.826
ENSG00000135390	ATP5G2	ATP synthase, H+ transporting, mitochondrial Fo complex subunit C2 (subunit 9)	-0.556665	0.145034	-3.83817	0.000123953	0.00238265	676.558
ENSG00000087586	AURKA	aurora kinase A	-0.557421	0.200962	-2.77376	0.00554123	0.0436477	206.088
ENSG00000177889	UBE2N	ubiquitin conjugating enzyme E2 N	-0.557673	0.143697	-3.88089	0.000104075	0.00208642	632.432
ENSG00000228716	DHFR	dihydrofolate reductase	-0.558095	0.218218	-2.55752	0.0105423	0.0683614	175.197
ENSG00000135002	RFK	riboflavin kinase	-0.558508	0.182816	-3.05503	0.00225039	0.022557	358.746
ENSG00000137288	UQCC2	ubiquinol-cytochrome c reductase complex assembly factor 2	-0.558825	0.197579	-2.82837	0.0046786	0.0386109	220.513
ENSG00000072849	DERL2	derlin 2	-0.559018	0.167909	-3.3293	0.000870656	0.0109717	525.065
ENSG00000135363	LMO2	LIM domain only 2	-0.559159	0.126662	-4.41458	1.01208e-05	0.000319419	1036.49
ENSG00000232119	MCTS1	MCTS1, re-initiation and release factor	-0.559217	0.185282	-3.0182	0.00254279	0.0245909	280.892
ENSG00000005022	SLC25A5	solute carrier family 25 member 5	-0.559529	0.13641	-4.10182	4.0991e-05	0.000958942	1588.37
ENSG00000198856	OSTC	oligosaccharyltransferase complex non-catalytic subunit	-0.560551	0.129504	-4.32843	1.50174e-05	0.000433896	1253.16
ENSG00000131507	NDFIP1	Nedd4 family interacting protein 1	-0.560708	0.114704	-4.8883	1.01712e-06	4.58222e-05	2196.61
ENSG00000101444	AHCY	adenosylhomocysteinase	-0.560708	0.149318	-3.75512	0.00017326	0.00308109	619.183
ENSG00000085871	MGST2	microsomal glutathione S-transferase 2	-0.560962	0.181929	-3.08342	0.00204638	0.0211184	291.224
ENSG00000117151	CTBS	chitobiase	-0.561343	0.141368	-3.97078	7.1638e-05	0.00153496	897.71
ENSG00000169255	B3GALNT1	beta-1,3-N-acetylgalactosaminyltransferase 1 (globoside blood group)	-0.561434	0.194542	-2.88592	0.00390268	0.0337999	220.144
ENSG00000065150	IPO5	importin 5	-0.56178	0.130541	-4.30346	1.68149e-05	0.0004741	1681.68
ENSG00000187116	LILRA5	leukocyte immunoglobulin like receptor A5	-0.561828	0.218331	-2.57329	0.0100737	0.0659331	173.199
ENSG00000164187	LMBRD2	LMBR1 domain containing 2	-0.562171	0.133926	-4.19761	2.69743e-05	0.000679839	969.114
ENSG00000163597	SNHG16	small nucleolar RNA host gene 16	-0.563617	0.168218	-3.35051	0.000806633	0.010351	355.36
ENSG00000114391	RPL24	ribosomal protein L24	-0.564548	0.109624	-5.14985	2.60702e-07	1.47903e-05	4093.51
ENSG00000188021	UBQLN2	ubiquilin 2	-0.564553	0.148328	-3.80612	0.000141164	0.0026375	579.529
ENSG00000167325	RRM1	ribonucleotide reductase catalytic subunit M1	-0.564627	0.145541	-3.87951	0.000104667	0.00209529	1002.23
ENSG00000175348	TMEM9B	TMEM9 domain family member B	-0.564692	0.140106	-4.03046	5.56689e-05	0.00124615	774.736
ENSG00000166441	RPL27A	ribosomal protein L27a	-0.56554	0.11202	-5.04858	4.45099e-07	2.29308e-05	2759.66
ENSG00000175061	LRRC75A-AS1	LRRC75A antisense RNA 1	-0.566732	0.129821	-4.36549	1.26841e-05	0.000379015	1018.32
ENSG00000213965	NUDT19	nudix hydrolase 19	-0.56728	0.196432	-2.88793	0.00387791	0.0337104	265.791
ENSG00000121957	GPSM2	G protein signaling modulator 2	-0.567505	0.213214	-2.66167	0.00777551	0.0551688	249.71
ENSG00000145687	SSBP2	single stranded DNA binding protein 2	-0.568348	0.182878	-3.1078	0.00188484	0.0197916	497.974
ENSG00000196683	TOMM7	translocase of outer mitochondrial membrane 7	-0.568854	0.147337	-3.86091	0.000112966	0.00222956	590.147
ENSG00000130312	MRPL34	mitochondrial ribosomal protein L34	-0.568876	0.232556	-2.44619	0.0144373	0.0847196	145.713
ENSG00000100632	ERH	ERH, mRNA splicing and mitosis factor	-0.568971	0.147266	-3.86356	0.000111745	0.00221171	528.421
ENSG00000161970	RPL26	ribosomal protein L26	-0.568997	0.134926	-4.2171	2.47461e-05	0.000638613	783.288
ENSG00000204628	RACK1	receptor for activated C kinase 1	-0.569028	0.108507	-5.24415	1.57001e-07	9.64934e-06	5268.43
ENSG00000181788	SIAH2	siah E3 ubiquitin protein ligase 2	-0.569052	0.213129	-2.66999	0.00758535	0.0542837	181.933
ENSG00000173852	DPY19L1	dpy-19 like C-mannosyltransferase 1	-0.569287	0.165551	-3.43874	0.00058442	0.00814873	516.552
ENSG00000184983	NDUFA6	NADH:ubiquinone oxidoreductase subunit A6	-0.569415	0.146391	-3.88968	0.000100377	0.00202386	752.891
ENSG00000111445	RFC5	replication factor C subunit 5	-0.569435	0.22776	-2.50016	0.0124139	0.0768121	144.998
ENSG00000187713	TMEM203	transmembrane protein 203	-0.569739	0.235753	-2.41668	0.0156629	0.0901004	154.41
ENSG00000165629	ATP5C1	ATP synthase, H+ transporting, mitochondrial F1 complex, gamma polypeptide 1	-0.569972	0.12544	-4.54378	5.52534e-06	0.000190237	1336.47
ENSG00000163382	NAXE	NAD(P)HX epimerase	-0.570023	0.21636	-2.6346	0.00842373	0.0583868	176.222
ENSG00000259953	NA	NA	-0.570279	0.185548	-3.07348	0.00211576	0.0215832	292.117
ENSG00000134717	BTF3L4	basic transcription factor 3 like 4	-0.570478	0.134346	-4.24634	2.17286e-05	0.000574496	1132.81
ENSG00000116459	ATP5F1	ATP synthase, H+ transporting, mitochondrial Fo complex subunit B1	-0.570939	0.138904	-4.1103	3.95144e-05	0.000929053	1434
ENSG00000213246	SUPT4H1	SPT4 homolog, DSIF elongation factor subunit	-0.571277	0.127436	-4.48287	7.36475e-06	0.000243401	1017.61
ENSG00000118181	RPS25	ribosomal protein S25	-0.571725	0.114362	-4.99927	5.75472e-07	2.83947e-05	3682.16
ENSG00000164211	STARD4	StAR related lipid transfer domain containing 4	-0.572511	0.170821	-3.35153	0.000803653	0.0103317	1105.35
ENSG00000139291	TMEM19	transmembrane protein 19	-0.572606	0.145712	-3.92971	8.50472e-05	0.00178408	542.827
ENSG00000196950	SLC39A10	solute carrier family 39 member 10	-0.572611	0.132881	-4.3092	1.63848e-05	0.000467617	1229.59
ENSG00000140525	FANCI	Fanconi anemia complementation group I	-0.572715	0.18519	-3.09258	0.00198428	0.0206273	337.141
ENSG00000151876	FBXO4	F-box protein 4	-0.572736	0.234989	-2.43728	0.0147981	0.0861869	147.722
ENSG00000169193	CCDC126	coiled-coil domain containing 126	-0.572895	0.224685	-2.54977	0.0107794	0.0696414	155.77
ENSG00000004961	HCCS	holocytochrome c synthase	-0.572933	0.177069	-3.23565	0.00121366	0.014067	308.025
ENSG00000112977	DAP	death associated protein	-0.573994	0.130501	-4.39838	1.09059e-05	0.000339555	1056.42
ENSG00000128463	EMC4	ER membrane protein complex subunit 4	-0.574038	0.149953	-3.82812	0.000129128	0.00245852	500.219
ENSG00000196230	TUBB	tubulin beta class I	-0.574658	0.114115	-5.03577	4.75932e-07	2.42518e-05	9198.28
ENSG00000104979	C19orf53	chromosome 19 open reading frame 53	-0.575439	0.171672	-3.35196	0.000802411	0.0103317	311.529
ENSG00000100129	EIF3L	eukaryotic translation initiation factor 3 subunit L	-0.575824	0.12164	-4.73384	2.20306e-06	8.8967e-05	1285.14
ENSG00000067064	IDI1	isopentenyl-diphosphate delta isomerase 1	-0.576517	0.175284	-3.28904	0.0010053	0.0122712	1038
ENSG00000171227	TMEM37	transmembrane protein 37	-0.577182	0.148035	-3.89896	9.66076e-05	0.00196197	516.646
ENSG00000115232	ITGA4	integrin subunit alpha 4	-0.57789	0.113332	-5.09911	3.41253e-07	1.83922e-05	5370.84
ENSG00000153814	JAZF1	JAZF zinc finger 1	-0.57837	0.153952	-3.75682	0.000172084	0.00307091	472.989
ENSG00000172954	LCLAT1	lysocardiolipin acyltransferase 1	-0.57966	0.197368	-2.93695	0.00331458	0.0300046	217.322
ENSG00000184009	ACTG1	actin gamma 1	-0.579888	0.119146	-4.86704	1.13284e-06	4.99198e-05	17785.2
ENSG00000010610	CD4	CD4 molecule	-0.58017	0.104845	-5.53361	3.13709e-08	2.3383e-06	6102.09
ENSG00000196126	HLA-DRB1	major histocompatibility complex, class II, DR beta 1	-0.580924	0.105781	-5.49177	3.97927e-08	2.91945e-06	8127.84
ENSG00000099901	RANBP1	RAN binding protein 1	-0.581641	0.16609	-3.50196	0.000461843	0.00685572	376.942
ENSG00000110079	MS4A4A	membrane spanning 4-domains A4A	-0.583076	0.125026	-4.66365	3.10652e-06	0.000118292	2262.78
ENSG00000172809	RPL38	ribosomal protein L38	-0.583077	0.111525	-5.22823	1.71142e-07	1.03371e-05	4231.66
ENSG00000256235	SMIM3	small integral membrane protein 3	-0.583684	0.159898	-3.65036	0.000261872	0.00430201	429.463
ENSG00000170035	UBE2E3	ubiquitin conjugating enzyme E2 E3	-0.584063	0.159243	-3.66774	0.000244704	0.00407734	438.124
ENSG00000129515	SNX6	sorting nexin 6	-0.584216	0.11481	-5.08856	3.6079e-07	1.92234e-05	4946.78
ENSG00000152804	HHEX	hematopoietically expressed homeobox	-0.584911	0.152822	-3.82741	0.000129499	0.00246225	548.829
ENSG00000184743	ATL3	atlastin GTPase 3	-0.585108	0.114856	-5.09428	3.50069e-07	1.87951e-05	3723.75
ENSG00000144867	SRPRB	SRP receptor beta subunit	-0.5853	0.172458	-3.39387	0.000689116	0.00923717	494.978
ENSG00000070831	CDC42	cell division cycle 42	-0.585743	0.115401	-5.07571	3.86053e-07	2.03375e-05	4928.53
ENSG00000126267	COX6B1	cytochrome c oxidase subunit 6B1	-0.586015	0.152117	-3.8524	0.000116968	0.00227649	570.162
ENSG00000257764	NA	NA	-0.586093	0.130119	-4.50428	6.65972e-06	0.000221669	3269.79
ENSG00000012048	BRCA1	BRCA1, DNA repair associated	-0.586225	0.160355	-3.6558	0.000256383	0.00423807	498.229
ENSG00000136783	NIPSNAP3A	nipsnap homolog 3A	-0.586296	0.185522	-3.16024	0.00157637	0.0174071	358.086
ENSG00000129128	SPCS3	signal peptidase complex subunit 3	-0.586805	0.124193	-4.72494	2.3018e-06	9.16341e-05	3394.42
ENSG00000140931	CMTM3	CKLF like MARVEL transmembrane domain containing 3	-0.587113	0.137743	-4.26237	2.02271e-05	0.000544036	858.067
ENSG00000243147	MRPL33	mitochondrial ribosomal protein L33	-0.587342	0.193078	-3.042	0.00235011	0.0232571	234.672
ENSG00000137267	TUBB2A	tubulin beta 2A class IIa	-0.587656	0.219466	-2.67767	0.00741367	0.0533578	198.577
ENSG00000221823	PPP3R1	protein phosphatase 3 regulatory subunit B, alpha	-0.587685	0.127265	-4.6178	3.87824e-06	0.000141158	1107.3
ENSG00000143119	CD53	CD53 molecule	-0.587944	0.12511	-4.69942	2.60895e-06	0.000101836	4027.99
ENSG00000108679	LGALS3BP	galectin 3 binding protein	-0.588277	0.143538	-4.09841	4.1599e-05	0.000969928	589.94
ENSG00000008282	SYPL1	synaptophysin like 1	-0.588325	0.146016	-4.02917	5.59741e-05	0.00124745	759.66
ENSG00000005075	POLR2J	RNA polymerase II subunit J	-0.588622	0.211491	-2.78319	0.00538268	0.0427351	184.84
ENSG00000198860	TSEN15	tRNA splicing endonuclease subunit 15	-0.588683	0.186936	-3.14912	0.00163761	0.0178861	302.596
ENSG00000088986	DYNLL1	dynein light chain LC8-type 1	-0.589079	0.127093	-4.63503	3.56892e-06	0.000131956	1326.51
ENSG00000198964	SGMS1	sphingomyelin synthase 1	-0.589982	0.107691	-5.47845	4.29064e-08	3.11527e-06	3811.47
ENSG00000071967	CYBRD1	cytochrome b reductase 1	-0.590495	0.123668	-4.77484	1.79854e-06	7.47861e-05	1988.96
ENSG00000106460	TMEM106B	transmembrane protein 106B	-0.59115	0.141172	-4.18746	2.82099e-05	0.000704644	682.882
ENSG00000106804	C5	complement C5	-0.591287	0.198024	-2.98593	0.00282718	0.0267259	314.05
ENSG00000213719	CLIC1	chloride intracellular channel 1	-0.592208	0.107528	-5.50748	3.64003e-08	2.68462e-06	8139.01
ENSG00000111247	RAD51AP1	RAD51 associated protein 1	-0.593894	0.194439	-3.05439	0.00225519	0.0225728	327.142
ENSG00000103018	CYB5B	cytochrome b5 type B	-0.594265	0.14269	-4.16473	3.11728e-05	0.000765017	1041.79
ENSG00000136521	NDUFB5	NADH:ubiquinone oxidoreductase subunit B5	-0.59434	0.144794	-4.10473	4.04789e-05	0.000948546	773.965
ENSG00000198034	RPS4X	ribosomal protein S4, X-linked	-0.594815	0.109132	-5.45041	5.02525e-08	3.57456e-06	7207.56
ENSG00000100300	TSPO	translocator protein	-0.595069	0.177463	-3.3532	0.000798825	0.0103075	347.921
ENSG00000105193	RPS16	ribosomal protein S16	-0.596103	0.138739	-4.29658	1.73452e-05	0.000485147	722.182
ENSG00000105640	RPL18A	ribosomal protein L18a	-0.597542	0.131403	-4.5474	5.43135e-06	0.000187462	830.536
ENSG00000170540	ARL6IP1	ADP ribosylation factor like GTPase 6 interacting protein 1	-0.598055	0.11159	-5.35941	8.34921e-08	5.62488e-06	2553.18
ENSG00000167553	TUBA1C	tubulin alpha 1c	-0.598246	0.149744	-3.99512	6.46618e-05	0.00141358	3146.97
ENSG00000167283	ATP5L	ATP synthase, H+ transporting, mitochondrial Fo complex subunit G	-0.599169	0.138098	-4.33873	1.43307e-05	0.000417985	916.044
ENSG00000178718	RPP25	ribonuclease P and MRP subunit p25	-0.600536	0.180919	-3.31936	0.000902234	0.0112985	268.653
ENSG00000204267	TAP2	transporter 2, ATP binding cassette subfamily B member	-0.600961	0.217786	-2.75941	0.00579059	0.0450798	218.017
[truncated: 551 more rows]
